# Supplementary material for: Integrating Pharmacology and Microbial Network Analysis with Experimental Validation to Reveal the Mechanism of Composite Sophora Colon-Soluble Capsule against Ulcerative Colitis
Source: Evid Based Complement Alternat Med. 2020 Apr 20;2020:9521073. doi: 10.1155/2020/9521073 (PMC7189316; doi:10.1155/2020/9521073)
Supplement: Supplementary Materials — Supplementary Table 1: the selected bioactive components (DL index≥ 0.18, OB ≥ 30%, and Caco-2 ≥ 0.4) in CSCC for analysis obtained from TCMSP database. Supplementary Table 2: the summary of protein targets from the candidate bioactive components of CSCC in the DrugBank database. Supplementary Table 3: the detailed information of UC-related human targets (relevance score≥ 1) collected from GeneCards database. Supplementary Table 4: the topological parameters of major UC-related target genes with higher degree than average (degree = 5.022). Supplementary Table 5: the topological parameters of major bioactive components in CSCC with node degrees higher than average (degree = 5.022). Supplementary Table 6: the topological parameters of PPI network obtained from STRING database. Supplementary Table 7: the detailed information of enriched CSCC-related GO annotations (P adjust< 0.05). Supplementary Table 8: the detailed information of enriched CSCC-related KEGG pathways (P adjust< 0.05). Supplementary Table 9: the topological parameters of component-target-pathway network through Cytoscape Network analyzer's calculation. Supplementary Table 10: the topological parameters of gut microbiota in the family level through Cytoscape Network analyzer's calculation. [file 9521073.zip]

Archive with 10 entries (10 files):
- 9521073/Supplementary Table 1.xlsx
- 9521073/Supplementary TABLE 10.xlsx
- 9521073/Supplementary Table 2.xlsx
- 9521073/Supplementary Table 3.xlsx
- 9521073/Supplementary Table 4.xlsx
- 9521073/Supplementary Table 5.xlsx
- 9521073/Supplementary Table 6.xlsx
- 9521073/Supplementary Table 7.xlsx
- 9521073/Supplementary Table 8.xlsx
- 9521073/Supplementary Table 9.xlsx
