# Supplementary material for: Integrating Pharmacology and Microbial Network Analysis with Experimental Validation to Reveal the Mechanism of Composite Sophora Colon-Soluble Capsule against Ulcerative Colitis
Source: Evid Based Complement Alternat Med. 2020 Apr 20;2020:9521073. doi: 10.1155/2020/9521073 (PMC7189316; doi:10.1155/2020/9521073)
Supplement: Supplementary Materials — Supplementary Table 1: the selected bioactive components (DL index≥ 0.18, OB ≥ 30%, and Caco-2 ≥ 0.4) in CSCC for analysis obtained from TCMSP database. Supplementary Table 2: the summary of protein targets from the candidate bioactive components of CSCC in the DrugBank database. Supplementary Table 3: the detailed information of UC-related human targets (relevance score≥ 1) collected from GeneCards database. Supplementary Table 4: the topological parameters of major UC-related target genes with higher degree than average (degree = 5.022). Supplementary Table 5: the topological parameters of major bioactive components in CSCC with node degrees higher than average (degree = 5.022). Supplementary Table 6: the topological parameters of PPI network obtained from STRING database. Supplementary Table 7: the detailed information of enriched CSCC-related GO annotations (P adjust< 0.05). Supplementary Table 8: the detailed information of enriched CSCC-related KEGG pathways (P adjust< 0.05). Supplementary Table 9: the topological parameters of component-target-pathway network through Cytoscape Network analyzer's calculation. Supplementary Table 10: the topological parameters of gut microbiota in the family level through Cytoscape Network analyzer's calculation. [file 9521073.zip › 9521073/Supplementary Table 1.xlsx]

## Sheet: Sheet1
Supplementary Table 1| The final selected components in CSCC for analysis.
Mol ID	Molecule Name	MW	AlogP	Hdon	Hacc	OB (%)	Caco-2	BBB	DL	FASA	HL
MOL001484	Inermine	284.28	2.44	1	5	75.18	0.89	0.4	0.54	0.3	11.72
MOL003542	8-Isopentenyl-kaempferol	354.38	3.63	4	6	38.04	0.53	-0.49	0.39	0	15.37
MOL003627	sophocarpine	246.39	1.39	0	3	64.26	0.99	1	0.25	0.26	5.54
MOL003648	Inermin	284.28	2.44	1	5	65.83	0.91	0.36	0.54	0.3	11.73
MOL003673	Wighteone	338.38	3.92	3	5	42.8	0.64	-0.16	0.36	0.31	17.04
MOL003676	Sophoramine	244.37	1.15	0	3	42.16	1.43	1.53	0.25	0.22	6.69
MOL003680	sophoridine	248.41	1.42	0	3	60.07	1.13	1.14	0.25	0.18	5.57
MOL000392	formononetin	268.28	2.58	1	4	69.67	0.78	0.02	0.21	0	17.04
MOL004941	(2R)-7-hydroxy-2-(4-hydroxyphenyl)chroman-4-one	256.27	2.57	2	4	71.12	0.41	-0.25	0.18	0	18.09
MOL005944	matrine	248.41	1.42	0	3	63.77	1.39	1.52	0.25	0	6.69
MOL006561	(+)-14alpha-hydroxymatrine	264.41	0.74	1	4	35.73	0.53	0.48	0.29	0.21	3.01
MOL006562	(+)-7,11-dehydromatrine,(leontalbinine)	246.39	1.42	0	3	62.08	1.06	1.12	0.25	0.16	6.46
MOL006563	(+)-9alpha-hydroxymatrine	264.41	0.45	1	4	32.04	0.61	0.15	0.29	0.19	4.55
MOL006564	(+)-allomatrine	248.41	1.42	0	3	58.87	1.08	1.13	0.25	0.18	5.49
MOL006565	AIDS211310	248.41	1.42	0	3	68.68	1.15	1.38	0.25	0.17	6.15
MOL006566	(+)-lehmannine	246.39	1.11	0	3	58.34	1.21	1.36	0.25	0.21	6.57
MOL006568	isosophocarpine	246.39	1.39	0	3	61.57	1.39	1.45	0.25	0.24	5.9
MOL006569	(-)-14beta-hydroxymatrine	264.41	0.74	1	4	37.26	0.77	0.77	0.29	0.21	3.09
MOL006571	anagyrine	244.37	1.15	0	3	62.01	1.16	1.13	0.24	0	4.74
MOL006572	1,4-diazaindan-type,alkaloid,flavascensine	348.64	5.4	2	3	34.64	1.13	0.82	0.24	0.23	5.62
MOL006573	13,14-dehydrosophoridine	246.39	1.39	0	3	65.34	1.06	1.11	0.25	0.24	6.24
MOL006583	7,11-dehydromatrine	246.39	1.42	0	3	44.43	1.11	1.13	0.25	0.16	5.22
MOL006596	Glyceollin	338.38	2.85	2	5	97.27	0.53	-0.19	0.76	0.35	6.24
MOL003347	hyperforin	536.87	8.62	1	4	44.03	0.87	0.4	0.6	0	2.15
MOL006604	(2S)-7-hydroxy-2-(4-hydroxyphenyl)-5-methoxy-8-(3-methylbut-2-enyl)chroman-4-one	354.43	4.41	2	5	48.09	0.8	0	0.39	0.3	15.54
MOL006613	kushenin	286.3	2.39	2	5	47.62	0.71	0.35	0.38	0.27	8.86
MOL006627	Lehmanine	246.39	1.11	0	3	62.23	1.18	1.25	0.25	0.21	6
MOL006628	(+)-Lupanine	248.41	1.42	0	3	52.71	1.16	1.19	0.24	0.18	4.25
MOL000456	Phaseolin	322.38	3.46	1	4	78.2	1.09	0.39	0.73	0.33	7.56
MOL006649	sophranol	264.41	0.67	1	4	55.42	0.6	0.68	0.28	0.19	4.94
MOL011100	bisindigotin	490.54	5.94	2	5	41.66	0.9	-0.26	0.39	0.43	75.37
MOL011332	10h-indolo,[3,2-b],quinoline	218.27	3.94	1	1	54.57	1.52	1.02	0.22	0.33	10.81
MOL011335	Isoindigo	262.28	1.65	2	4	94.3	0.79	0.32	0.26	0.41	13.98
MOL001781	Indigo	262.28	2.11	2	4	38.2	0.83	0.02	0.26	0.44	77.01
MOL001810	6-(3-oxoindolin-2-ylidene)indolo[2,1-b]quinazolin-12-one	363.39	3.54	1	5	45.28	1.19	0.48	0.89	0.44	47.91
MOL002309	indirubin	262.28	1.88	2	4	48.59	1.06	0.44	0.26	0.44	44.44
MOL000358	beta-sitosterol	414.79	8.08	1	1	36.91	1.32	0.99	0.75	0.23	5.36
MOL005755	1-(4-hydroxybenzyl)-4-methoxy-9,10-dihydrophenanthrene-2,7-diol	348.42	5.11	3	4	54.18	0.87	-0.1	0.55	0	2.84
MOL005756	2,3,4,7-tetramethoxyphenanthrene	298.36	3.58	0	4	39.09	1.23	0.67	0.29	0	2.07
MOL005761	3-(p-hydroxybenzyl)-4-methoxy-9,10-dihydrophenanthrene	348.42	5.11	3	4	37.98	0.8	-0.08	0.55	0	3.32
MOL005768	4,7-dihydroxy-1-p-hydroxybenzyl-2-methoxy-9,10-dihydrophenanthrene	348.42	5.11	3	4	30.54	0.86	-0.06	0.55	0	3.54
MOL005773	blespirol	398.43	4.76	2	5	43.74	0.59	-0.32	0.86	0	9.17
MOL005776	1-(2,7-dihydroxy-4-methoxy-1-phenanthryl)-4-methoxyphenanthrene-2,7-diol	478.52	5.88	4	6	35.22	0.5	-0.78	0.67	0	0.4
MOL000211	Mairin	456.78	6.52	2	3	55.38	0.73	0.22	0.78	0.26	8.87
MOL000358	beta-sitosterol	414.79	8.08	1	1	36.91	1.32	0.99	0.75	0.23	5.36
MOL005399	alexandrin_qt	414.79	8.08	1	1	36.91	1.3	0.88	0.75	0.23	5.53
MOL005869	daucostero_qt	414.79	8.08	1	1	36.91	1.32	0.87	0.75	0	5.08
MOL001484	Inermine	284.28	2.44	1	5	75.18	0.89	0.4	0.54	0.3	11.72
MOL001792	DFV	256.27	2.57	2	4	32.76	0.51	-0.29	0.18	0.42	17.89
MOL000211	Mairin	456.78	6.52	2	3	55.38	0.73	0.22	0.78	0.26	8.87
MOL002311	Glycyrol	366.39	4.85	2	6	90.78	0.71	-0.2	0.67	0.28	9.85
MOL000239	Jaranol	314.31	2.09	2	6	50.83	0.61	-0.22	0.29	0.29	15.5
MOL002565	Medicarpin	270.3	2.66	1	4	49.22	1	0.53	0.34	0.31	8.46
MOL000359	sitosterol	414.79	8.08	1	1	36.91	1.32	0.87	0.75	0.22	5.37
MOL003656	Lupiwighteone	338.38	3.92	3	5	51.64	0.68	-0.23	0.37	0.36	15.63
MOL003896	7-Methoxy-2-methyl isoflavone	266.31	3.36	0	3	42.56	1.16	0.56	0.2	0.33	16.89
MOL000392	formononetin	268.28	2.58	1	4	69.67	0.78	0.02	0.21	0	17.04
MOL000417	Calycosin	284.28	2.32	2	5	47.75	0.52	-0.43	0.24	0	17.1
MOL004805	(2S)-2-[4-hydroxy-3-(3-methylbut-2-enyl)phenyl]-8,8-dimethyl-2,3-dihydropyrano[2,3-f]chromen-4-one	390.51	5.48	1	4	31.79	1	0.25	0.72	0.35	14.82
MOL004806	euchrenone	406.56	6.35	1	4	30.29	1.09	0.39	0.57	0	15.89
MOL004808	glyasperin B	370.43	4.02	3	6	65.22	0.47	-0.09	0.44	0	16.1
MOL004810	glyasperin F	354.38	2.97	3	6	75.84	0.43	-0.15	0.54	0	15.64
MOL004811	Glyasperin C	356.45	4.73	3	5	45.56	0.71	0.07	0.4	0	3.13
MOL004814	Isotrifoliol	298.26	2.99	2	6	31.94	0.53	-0.25	0.42	0	7.91
MOL004815	(E)-1-(2,4-dihydroxyphenyl)-3-(2,2-dimethylchromen-6-yl)prop-2-en-1-one	322.38	3.96	2	4	39.62	0.66	-0.12	0.35	0	16.16
MOL004820	kanzonols W	336.36	3.63	2	5	50.48	0.63	0.04	0.52	0	0.15
MOL004827	Semilicoisoflavone B	352.36	2.85	3	6	48.78	0.45	-0.33	0.55	0	17.02
MOL004828	Glepidotin A	338.38	3.9	3	5	44.72	0.79	0.06	0.35	0	16.09
MOL004829	Glepidotin B	340.4	3.88	3	5	64.46	0.46	-0.09	0.34	0	15.98
MOL004833	Phaseolinisoflavan	324.4	3.95	2	4	32.01	1.01	0.46	0.45	0	2.66
MOL004835	Glypallichalcone	284.33	3.4	1	4	61.6	0.76	0.23	0.19	0	17.01
MOL004838	8-(6-hydroxy-2-benzofuranyl)-2,2-dimethyl-5-chromenol	308.35	4.2	2	4	58.44	1	0.34	0.38	0.34	8.71
MOL004841	Licochalcone B	286.3	2.88	3	5	76.76	0.47	-0.46	0.19	0	17.02
MOL004848	licochalcone G	354.43	4.35	3	5	49.25	0.64	-0.04	0.32	0.35	15.75
MOL004849	3-(2,4-dihydroxyphenyl)-8-(1,1-dimethylprop-2-enyl)-7-hydroxy-5-methoxy-coumarin	368.41	4.03	3	6	59.62	0.4	-0.23	0.43	0	0.69
MOL004855	Licoricone	382.44	4.16	2	6	63.58	0.53	-0.14	0.47	0	16.37
MOL004856	Gancaonin A	352.41	4.17	2	5	51.08	0.8	0.13	0.4	0	16.82
MOL004857	Gancaonin B	368.41	3.91	3	6	48.79	0.58	-0.1	0.45	0	16.49
MOL004863	3-(3,4-dihydroxyphenyl)-5,7-dihydroxy-8-(3-methylbut-2-enyl)chromone	354.38	3.65	4	6	66.37	0.52	-0.13	0.41	0	15.81
MOL004864	5,7-dihydroxy-3-(4-methoxyphenyl)-8-(3-methylbut-2-enyl)chromone	352.41	4.17	2	5	30.49	0.9	0.21	0.41	0	14.99
MOL004866	2-(3,4-dihydroxyphenyl)-5,7-dihydroxy-6-(3-methylbut-2-enyl)chromone	354.38	3.92	4	6	44.15	0.48	-0.28	0.41	0	16.77
MOL004879	Glycyrin	382.44	4.67	2	6	52.61	0.59	-0.13	0.47	0	1.31
MOL004882	Licocoumarone	340.4	4.98	3	5	33.21	0.84	0.06	0.36	0	9.66
MOL004884	Licoisoflavone B	352.36	2.85	3	6	38.93	0.46	-0.18	0.55	0	15.73
MOL004891	shinpterocarpin	322.38	3.46	1	4	80.3	1.1	0.68	0.73	0.32	6.5
MOL004898	(E)-3-[3,4-dihydroxy-5-(3-methylbut-2-enyl)phenyl]-1-(2,4-dihydroxyphenyl)prop-2-en-1-one	340.4	4.49	4	5	46.27	0.41	-0.4	0.31	0.43	15.24
MOL004908	Glabridin	324.4	3.95	2	4	53.25	0.97	0.36	0.47	0	0.03
MOL004910	Glabranin	324.4	4.42	2	4	52.9	0.97	0.31	0.31	0	16.24
MOL004911	Glabrene	322.38	3.77	2	4	46.27	0.99	0.04	0.44	0	3.63
MOL004912	Glabrone	336.36	3.12	2	5	52.51	0.59	-0.11	0.5	0	16.09
MOL004913	1,3-dihydroxy-9-methoxy-6-benzofurano[3,2-c]chromenone	298.26	2.99	2	6	48.14	0.48	-0.19	0.43	0	8.87
MOL004915	Eurycarpin A	338.38	3.92	3	5	43.28	0.43	-0.06	0.37	0	17.1
MOL004935	Sigmoidin-B	356.4	3.89	4	6	34.88	0.42	-0.41	0.41	0	14.49
MOL004941	(2R)-7-hydroxy-2-(4-hydroxyphenyl)chroman-4-one	256.27	2.57	2	4	71.12	0.41	-0.25	0.18	0	18.09
MOL004945	(2S)-7-hydroxy-2-(4-hydroxyphenyl)-8-(3-methylbut-2-enyl)chroman-4-one	324.4	4.42	2	4	36.57	0.72	-0.04	0.32	0	17.95
MOL004948	Isoglycyrol	366.39	4.36	1	6	44.7	0.91	0.05	0.84	0	6.69
MOL004949	Isolicoflavonol	354.38	3.63	4	6	45.17	0.54	-0.42	0.42	0	15.55
MOL004957	HMO	268.28	2.58	1	4	38.37	0.79	0.25	0.21	0	16.56
MOL004959	1-Methoxyphaseollidin	354.43	4.25	2	5	69.98	1.01	0.48	0.64	0	9.53
MOL004966	3'-Hydroxy-4'-O-Methylglabridin	354.43	3.93	2	5	43.71	1	0.73	0.57	0	-0.61
MOL000497	licochalcone a	338.43	4.62	2	4	40.79	0.82	-0.21	0.29	0	16.2
MOL004974	3'-Methoxyglabridin	354.43	3.93	2	5	46.16	0.94	0.47	0.57	0	0.52
MOL004978	2-[(3R)-8,8-dimethyl-3,4-dihydro-2H-pyrano[6,5-f]chromen-3-yl]-5-methoxyphenol	338.43	4.2	1	4	36.21	1.12	0.61	0.52	0	-0.13
MOL004980	Inflacoumarin A	322.38	4.7	2	4	39.71	0.73	-0.24	0.33	0	2.31
MOL004985	icos-5-enoic acid	310.58	7.75	1	2	30.7	1.22	1.09	0.2	0	5.28
MOL004988	Kanzonol F	420.54	5.3	1	5	32.47	1.18	0.56	0.89	0.28	9.98
MOL004991	7-Acetoxy-2-methylisoflavone	294.32	3.15	0	4	38.92	0.74	0.16	0.26	0	17.49
MOL004993	8-prenylated eriodictyol	356.4	3.89	4	6	53.79	0.43	-0.44	0.4	0	15.7
MOL004996	gadelaidic acid	310.58	7.75	1	2	30.7	1.2	0.94	0.2	0	5.25
MOL000500	Vestitol	272.32	3.15	2	4	74.66	0.86	0.3	0.21	0	3
MOL005000	Gancaonin G	352.41	4.17	2	5	60.44	0.78	0.23	0.39	0	16.13
MOL005001	Gancaonin H	420.49	4.71	3	6	50.1	0.6	-0.14	0.78	0	16.64
MOL005003	Licoagrocarpin	338.43	4.51	1	4	58.81	1.23	0.61	0.58	0.27	9.45
MOL005007	Glyasperins M	368.41	3.22	2	6	72.67	0.49	-0.04	0.59	0	15.57
MOL005012	Licoagroisoflavone	336.36	3.48	2	5	57.28	0.71	0.09	0.49	0	19.64
MOL005016	Odoratin	314.31	2.3	2	6	49.95	0.42	-0.24	0.3	0	16.35
MOL005017	Phaseol	336.36	4.87	2	5	78.77	0.76	-0.06	0.58	0	9.64
MOL005018	Xambioona	388.49	4.68	0	4	54.85	1.09	0.52	0.87	0	14.5
MOL005020	dehydroglyasperins C	340.4	4.3	4	5	53.82	0.68	-0.12	0.37	0	2.75
