# Supplementary material for: Integrating Pharmacology and Microbial Network Analysis with Experimental Validation to Reveal the Mechanism of Composite Sophora Colon-Soluble Capsule against Ulcerative Colitis
Source: Evid Based Complement Alternat Med. 2020 Apr 20;2020:9521073. doi: 10.1155/2020/9521073 (PMC7189316; doi:10.1155/2020/9521073)
Supplement: Supplementary Materials — Supplementary Table 1: the selected bioactive components (DL index≥ 0.18, OB ≥ 30%, and Caco-2 ≥ 0.4) in CSCC for analysis obtained from TCMSP database. Supplementary Table 2: the summary of protein targets from the candidate bioactive components of CSCC in the DrugBank database. Supplementary Table 3: the detailed information of UC-related human targets (relevance score≥ 1) collected from GeneCards database. Supplementary Table 4: the topological parameters of major UC-related target genes with higher degree than average (degree = 5.022). Supplementary Table 5: the topological parameters of major bioactive components in CSCC with node degrees higher than average (degree = 5.022). Supplementary Table 6: the topological parameters of PPI network obtained from STRING database. Supplementary Table 7: the detailed information of enriched CSCC-related GO annotations (P adjust< 0.05). Supplementary Table 8: the detailed information of enriched CSCC-related KEGG pathways (P adjust< 0.05). Supplementary Table 9: the topological parameters of component-target-pathway network through Cytoscape Network analyzer's calculation. Supplementary Table 10: the topological parameters of gut microbiota in the family level through Cytoscape Network analyzer's calculation. [file 9521073.zip › 9521073/Supplementary TABLE 10.xlsx]

## Sheet: real_edge_table.txt default nod
Supplementary Table 10| The topological parameters of Gut Microbiota in family level.
Name	Topological Coefficient	Average Shortest PathLength	Betweenness Centrality	Closeness Centrality
CSCC	0.944444	1.75	0.109054	0.571429
f__Bifidobacteriaceae	0.880435	2.33333	0.00013534	0.428571
f__Sphingomonadaceae	0.880435	2.33333	0.00013534	0.428571
f__Eubacteriaceae	0.771605	2.03333	0.00097947	0.491803
f__Verrucomicrobiaceae	0.769697	2	0.00112249	0.5
f__Coriobacteriaceae	0.763393	1.93333	0.00212221	0.517241
f__Bacteroidaceae	0.763393	1.93333	0.00212221	0.517241
f__Bacteroidales_S24-7_group	0.763393	1.93333	0.00212221	0.517241
f__Porphyromonadaceae	0.763393	1.93333	0.00212221	0.517241
f__Prevotellaceae	0.763393	1.93333	0.00212221	0.517241
f__Rikenellaceae	0.763393	1.93333	0.00212221	0.517241
f__unclassified_o__Bacteroidales	0.763393	1.93333	0.00212221	0.517241
f__norank_o__Gastranaerophilales	0.763393	1.93333	0.00212221	0.517241
f__Deferribacteraceae	0.763393	1.93333	0.00212221	0.517241
f__Staphylococcaceae	0.763393	1.93333	0.00212221	0.517241
f__Enterococcaceae	0.763393	1.93333	0.00212221	0.517241
f__Lactobacillaceae	0.763393	1.93333	0.00212221	0.517241
f__Streptococcaceae	0.763393	1.93333	0.00212221	0.517241
f__Christensenellaceae	0.763393	1.93333	0.00212221	0.517241
f__Clostridiaceae_1	0.763393	1.93333	0.00212221	0.517241
f__Clostridiales_vadinBB60_group	0.763393	1.93333	0.00212221	0.517241
f__Family_XIII	0.763393	1.93333	0.00212221	0.517241
f__Lachnospiraceae	0.763393	1.93333	0.00212221	0.517241
f__Peptococcaceae	0.763393	1.93333	0.00212221	0.517241
f__Ruminococcaceae	0.763393	1.93333	0.00212221	0.517241
f__unclassified_o__Clostridiales	0.763393	1.93333	0.00212221	0.517241
f__Erysipelotrichaceae	0.763393	1.93333	0.00212221	0.517241
f__unclassified_p__Firmicutes	0.763393	1.93333	0.00212221	0.517241
f__Rhodospirillaceae	0.763393	1.93333	0.00212221	0.517241
f__Alcaligenaceae	0.763393	1.93333	0.00212221	0.517241
f__Desulfovibrionaceae	0.763393	1.93333	0.00212221	0.517241
f__Helicobacteraceae	0.763393	1.93333	0.00212221	0.517241
f__Enterobacteriaceae	0.763393	1.93333	0.00212221	0.517241
f__Unknown_Family_o__Unknown_Order_c__Unknown_Class_p__Saccharibacteria	0.763393	1.93333	0.00212221	0.517241
f__Anaeroplasmataceae	0.763393	1.93333	0.00212221	0.517241
f__norank_o__Mollicutes_RF9	0.763393	1.93333	0.00212221	0.517241
f__unclassified_k__norank	0.763393	1.93333	0.00212221	0.517241
