# Supplementary material for: Integrating Pharmacology and Microbial Network Analysis with Experimental Validation to Reveal the Mechanism of Composite Sophora Colon-Soluble Capsule against Ulcerative Colitis
Source: Evid Based Complement Alternat Med. 2020 Apr 20;2020:9521073. doi: 10.1155/2020/9521073 (PMC7189316; doi:10.1155/2020/9521073)
Supplement: Supplementary Materials — Supplementary Table 1: the selected bioactive components (DL index≥ 0.18, OB ≥ 30%, and Caco-2 ≥ 0.4) in CSCC for analysis obtained from TCMSP database. Supplementary Table 2: the summary of protein targets from the candidate bioactive components of CSCC in the DrugBank database. Supplementary Table 3: the detailed information of UC-related human targets (relevance score≥ 1) collected from GeneCards database. Supplementary Table 4: the topological parameters of major UC-related target genes with higher degree than average (degree = 5.022). Supplementary Table 5: the topological parameters of major bioactive components in CSCC with node degrees higher than average (degree = 5.022). Supplementary Table 6: the topological parameters of PPI network obtained from STRING database. Supplementary Table 7: the detailed information of enriched CSCC-related GO annotations (P adjust< 0.05). Supplementary Table 8: the detailed information of enriched CSCC-related KEGG pathways (P adjust< 0.05). Supplementary Table 9: the topological parameters of component-target-pathway network through Cytoscape Network analyzer's calculation. Supplementary Table 10: the topological parameters of gut microbiota in the family level through Cytoscape Network analyzer's calculation. [file 9521073.zip › 9521073/Supplementary Table 2.xlsx]

## Sheet: targetSymbol
Supplementary Table 2| The summary of protein targets from the candidate bioactive components in CSCC.
Number	Compound	Protein name	Gene name
MOL001484	Inermine	Prostaglandin G/H synthase 1	PTGS1
MOL001484	Inermine	Muscarinic acetylcholine receptor M3	CHRM3
MOL001484	Inermine	5-hydroxytryptamine receptor 3A	HTR3A
MOL001484	Inermine	Trypsin-1	PRSS1
MOL001484	Inermine	Muscarinic acetylcholine receptor M1	CHRM1
MOL003542	8-Isopentenyl-kaempferol	Estrogen receptor	ESR1
MOL003542	8-Isopentenyl-kaempferol	Androgen receptor	AR
MOL003542	8-Isopentenyl-kaempferol	Peroxisome proliferator activated receptor gamma	PPARG
MOL003542	8-Isopentenyl-kaempferol	Glycogen synthase kinase-3 beta	GSK3B
MOL003542	8-Isopentenyl-kaempferol	Serine/threonine-protein kinase Chk1	CHEK1
MOL003542	8-Isopentenyl-kaempferol	Trypsin-1	PRSS1
MOL003542	8-Isopentenyl-kaempferol	Prostaglandin G/H synthase 1	PTGS1
MOL003542	8-Isopentenyl-kaempferol	Coagulation factor VII	F7
MOL003542	8-Isopentenyl-kaempferol	Nuclear receptor coactivator 2	NCOA2
MOL003542	8-Isopentenyl-kaempferol	Gamma-aminobutyric acid receptor subunit alpha-1	GABRA1
MOL003627	sophocarpine	Interleukin-6	IL6
MOL003648	Inermin	Prostaglandin G/H synthase 1	PTGS1
MOL003648	Inermin	Muscarinic acetylcholine receptor M3	CHRM3
MOL003648	Inermin	5-hydroxytryptamine receptor 3A	HTR3A
MOL003648	Inermin	Trypsin-1	PRSS1
MOL003648	Inermin	Nuclear receptor coactivator 1	NCOA1
MOL003673	Wighteone	Estrogen receptor	ESR1
MOL003673	Wighteone	Androgen receptor	AR
MOL003673	Wighteone	Peroxisome proliferator activated receptor gamma	PPARG
MOL003673	Wighteone	Estrogen receptor beta	ESR2
MOL003673	Wighteone	Glycogen synthase kinase-3 beta	GSK3B
MOL003673	Wighteone	Serine/threonine-protein kinase Chk1	CHEK1
MOL003673	Wighteone	Trypsin-1	PRSS1
MOL003680	sophoridine	Interleukin-6	IL6
MOL000392	formononetin	Prostaglandin G/H synthase 1	PTGS1
MOL000392	formononetin	Muscarinic acetylcholine receptor M1	CHRM1
MOL000392	formononetin	Estrogen receptor	ESR1
MOL000392	formononetin	Androgen receptor	AR
MOL000392	formononetin	Peroxisome proliferator activated receptor gamma	PPARG
MOL000392	formononetin	Alpha-1A adrenergic receptor	ADRA1A
MOL000392	formononetin	Estrogen receptor beta	ESR2
MOL000392	formononetin	Glycogen synthase kinase-3 beta	GSK3B
MOL000392	formononetin	Serine/threonine-protein kinase Chk1	CHEK1
MOL000392	formononetin	Trypsin-1	PRSS1
MOL000392	formononetin	Acetylcholinesterase	ACHE
MOL000392	formononetin	Peroxisome proliferator-activated receptor gamma	PPARG
MOL004941	(2R)-7-hydroxy-2-(4-hydroxyphenyl)chroman-4-one	Prostaglandin G/H synthase 1	PTGS1
MOL004941	(2R)-7-hydroxy-2-(4-hydroxyphenyl)chroman-4-one	Estrogen receptor	ESR1
MOL004941	(2R)-7-hydroxy-2-(4-hydroxyphenyl)chroman-4-one	Gamma-aminobutyric acid receptor subunit alpha-1	GABRA1
MOL005944	matrine	Transcription factor p65	RELA
MOL005944	matrine	Interleukin-6	IL6
MOL005944	matrine	Caspase-3	CASP3
MOL005944	matrine	Myc proto-oncogene protein	MYC
MOL005944	matrine	Intercellular adhesion molecule 1	ICAM1
MOL005944	matrine	Heparanase	HPSE
MOL005944	matrine	Immediate early response 3-interacting protein 1	IER3IP1
MOL005944	matrine	CD44 antigen	CD44
MOL006596	Glyceollin	Prostaglandin G/H synthase 1	PTGS1
MOL006596	Glyceollin	Estrogen receptor	ESR1
MOL006596	Glyceollin	Estrogen receptor beta	ESR2
MOL006596	Glyceollin	Glycogen synthase kinase-3 beta	GSK3B
MOL006596	Glyceollin	Trypsin-1	PRSS1
MOL006596	Glyceollin	Nuclear receptor coactivator 2	NCOA2
MOL006596	Glyceollin	Nuclear receptor coactivator 1	NCOA1
MOL003347	hyperforin	Cytochrome P450 3A4	CYP3A4
MOL003347	hyperforin	Intercellular adhesion molecule 1	ICAM1
MOL006604	(2S)-7-hydroxy-2-(4-hydroxyphenyl)-5-methoxy-8-(3-methylbut-2-enyl)chroman-4-one	Estrogen receptor	ESR1
MOL006604	(2S)-7-hydroxy-2-(4-hydroxyphenyl)-5-methoxy-8-(3-methylbut-2-enyl)chroman-4-one	Nuclear receptor coactivator 2	NCOA2
MOL006604	(2S)-7-hydroxy-2-(4-hydroxyphenyl)-5-methoxy-8-(3-methylbut-2-enyl)chroman-4-one	Nuclear receptor coactivator 1	NCOA1
MOL006613	kushenin	Prostaglandin G/H synthase 1	PTGS1
MOL006613	kushenin	Estrogen receptor	ESR1
MOL006613	kushenin	Estrogen receptor beta	ESR2
MOL006613	kushenin	Trypsin-1	PRSS1
MOL006613	kushenin	Nuclear receptor coactivator 1	NCOA1
MOL000456	Phaseolin	Prostaglandin G/H synthase 1	PTGS1
MOL000456	Phaseolin	Muscarinic acetylcholine receptor M3	CHRM3
MOL000456	Phaseolin	Muscarinic acetylcholine receptor M1	CHRM1
MOL000456	Phaseolin	Estrogen receptor	ESR1
MOL000456	Phaseolin	Androgen receptor	AR
MOL000456	Phaseolin	Peroxisome proliferator activated receptor gamma	PPARG
MOL000456	Phaseolin	Estrogen receptor beta	ESR2
MOL000456	Phaseolin	Glycogen synthase kinase-3 beta	GSK3B
MOL000456	Phaseolin	Retinoic acid receptor RXR-beta	RXRB
MOL000456	Phaseolin	Trypsin-1	PRSS1
MOL000456	Phaseolin	Nuclear receptor coactivator 2	NCOA2
MOL011332	10h-indolo,[3,2-b],quinoline	Prostaglandin G/H synthase 1	PTGS1
MOL011335	Isoindigo	Prostaglandin G/H synthase 1	PTGS1
MOL001781	Indigo	Prostaglandin G/H synthase 1	PTGS1
MOL001810	6-(3-oxoindolin-2-ylidene)indolo[2,1-b]quinazolin-12-one	Prostaglandin G/H synthase 1	PTGS1
MOL001810	6-(3-oxoindolin-2-ylidene)indolo[2,1-b]quinazolin-12-one	Estrogen receptor	ESR1
MOL001810	6-(3-oxoindolin-2-ylidene)indolo[2,1-b]quinazolin-12-one	Trypsin-1	PRSS1
MOL002309	indirubin	Prostaglandin G/H synthase 1	PTGS1
MOL002309	indirubin	Estrogen receptor	ESR1
MOL002309	indirubin	Androgen receptor	AR
MOL002309	indirubin	Gamma-aminobutyric acid receptor subunit alpha-1	GABRA1
MOL002309	indirubin	Glycogen synthase kinase-3 beta	GSK3B
MOL002309	indirubin	Serine/threonine-protein kinase Chk1	CHEK1
MOL002309	indirubin	Muscarinic acetylcholine receptor M1	CHRM1
MOL002309	indirubin	Peroxisome proliferator activated receptor gamma	PPARG
MOL002309	indirubin	Acetylcholinesterase	ACHE
MOL002309	indirubin	Trypsin-1	PRSS1
MOL002309	indirubin	Cytochrome P450 1A1	CYP1A1
MOL002309	indirubin	Aryl hydrocarbon receptor	AHR
MOL002309	indirubin	Ribosyldihydronicotinamide dehydrogenase [quinone]	NQO2
MOL002309	indirubin	Cyclin-dependent kinase inhibitor 3	CDKN3
MOL000358	beta-sitosterol	Progesterone receptor	PGR
MOL000358	beta-sitosterol	Nuclear receptor coactivator 2	NCOA2
MOL000358	beta-sitosterol	Prostaglandin G/H synthase 1	PTGS1
MOL000358	beta-sitosterol	Muscarinic acetylcholine receptor M3	CHRM3
MOL000358	beta-sitosterol	Muscarinic acetylcholine receptor M1	CHRM1
MOL000358	beta-sitosterol	Muscarinic acetylcholine receptor M4	CHRM4
MOL000358	beta-sitosterol	Alpha-1A adrenergic receptor	ADRA1A
MOL000358	beta-sitosterol	Muscarinic acetylcholine receptor M2	CHRM2
MOL000358	beta-sitosterol	Neuronal acetylcholine receptor subunit alpha-2	CHRNA2
MOL000358	beta-sitosterol	Gamma-aminobutyric acid receptor subunit alpha-1	GABRA1
MOL000358	beta-sitosterol	Apoptosis regulator Bcl-2	BCL2
MOL000358	beta-sitosterol	Caspase-9	CASP9
MOL000358	beta-sitosterol	Caspase-3	CASP3
MOL000358	beta-sitosterol	Caspase-8	CASP8
MOL000358	beta-sitosterol	Protein kinase C alpha type	PRKCA
MOL000358	beta-sitosterol	Serum paraoxonase/arylesterase 1	PON1
MOL005755	1-(4-hydroxybenzyl)-4-methoxy-9,10-dihydrophenanthrene-2,7-diol	Prostaglandin G/H synthase 1	PTGS1
MOL005755	1-(4-hydroxybenzyl)-4-methoxy-9,10-dihydrophenanthrene-2,7-diol	Estrogen receptor	ESR1
MOL005755	1-(4-hydroxybenzyl)-4-methoxy-9,10-dihydrophenanthrene-2,7-diol	Androgen receptor	AR
MOL005755	1-(4-hydroxybenzyl)-4-methoxy-9,10-dihydrophenanthrene-2,7-diol	Peroxisome proliferator activated receptor gamma	PPARG
MOL005755	1-(4-hydroxybenzyl)-4-methoxy-9,10-dihydrophenanthrene-2,7-diol	Epidermal growth factor receptor	EGFR
MOL005755	1-(4-hydroxybenzyl)-4-methoxy-9,10-dihydrophenanthrene-2,7-diol	Estrogen receptor beta	ESR2
MOL005755	1-(4-hydroxybenzyl)-4-methoxy-9,10-dihydrophenanthrene-2,7-diol	Glycogen synthase kinase-3 beta	GSK3B
MOL005755	1-(4-hydroxybenzyl)-4-methoxy-9,10-dihydrophenanthrene-2,7-diol	Trypsin-1	PRSS1
MOL005756	2,3,4,7-tetramethoxyphenanthrene	Prostaglandin G/H synthase 1	PTGS1
MOL005756	2,3,4,7-tetramethoxyphenanthrene	Estrogen receptor beta	ESR2
MOL005756	2,3,4,7-tetramethoxyphenanthrene	Nuclear receptor coactivator 2	NCOA2
MOL005761	3-(p-hydroxybenzyl)-4-methoxy-9,10-dihydrophenanthrene	Prostaglandin G/H synthase 1	PTGS1
MOL005761	3-(p-hydroxybenzyl)-4-methoxy-9,10-dihydrophenanthrene	Estrogen receptor	ESR1
MOL005761	3-(p-hydroxybenzyl)-4-methoxy-9,10-dihydrophenanthrene	Coagulation factor VII	F7
MOL005761	3-(p-hydroxybenzyl)-4-methoxy-9,10-dihydrophenanthrene	Estrogen receptor beta	ESR2
MOL005761	3-(p-hydroxybenzyl)-4-methoxy-9,10-dihydrophenanthrene	Trypsin-1	PRSS1
MOL005768	4,7-dihydroxy-1-p-hydroxybenzyl-2-methoxy-9,10-dihydrophenanthrene	Prostaglandin G/H synthase 1	PTGS1
MOL005768	4,7-dihydroxy-1-p-hydroxybenzyl-2-methoxy-9,10-dihydrophenanthrene	Estrogen receptor	ESR1
MOL005768	4,7-dihydroxy-1-p-hydroxybenzyl-2-methoxy-9,10-dihydrophenanthrene	Androgen receptor	AR
MOL005768	4,7-dihydroxy-1-p-hydroxybenzyl-2-methoxy-9,10-dihydrophenanthrene	Peroxisome proliferator activated receptor gamma	PPARG
MOL005768	4,7-dihydroxy-1-p-hydroxybenzyl-2-methoxy-9,10-dihydrophenanthrene	Coagulation factor VII	F7
MOL005768	4,7-dihydroxy-1-p-hydroxybenzyl-2-methoxy-9,10-dihydrophenanthrene	Estrogen receptor beta	ESR2
MOL005768	4,7-dihydroxy-1-p-hydroxybenzyl-2-methoxy-9,10-dihydrophenanthrene	Glycogen synthase kinase-3 beta	GSK3B
MOL005768	4,7-dihydroxy-1-p-hydroxybenzyl-2-methoxy-9,10-dihydrophenanthrene	Trypsin-1	PRSS1
MOL005773	blespirol	Estrogen receptor	ESR1
MOL000211	Mairin	Progesterone receptor	PGR
MOL000358	beta-sitosterol	Progesterone receptor	PGR
MOL000358	beta-sitosterol	Nuclear receptor coactivator 2	NCOA2
MOL000358	beta-sitosterol	Prostaglandin G/H synthase 1	PTGS1
MOL000358	beta-sitosterol	Muscarinic acetylcholine receptor M3	CHRM3
MOL000358	beta-sitosterol	Muscarinic acetylcholine receptor M1	CHRM1
MOL000358	beta-sitosterol	Muscarinic acetylcholine receptor M4	CHRM4
MOL000358	beta-sitosterol	Alpha-1A adrenergic receptor	ADRA1A
MOL000358	beta-sitosterol	Muscarinic acetylcholine receptor M2	CHRM2
MOL000358	beta-sitosterol	Neuronal acetylcholine receptor subunit alpha-2	CHRNA2
MOL000358	beta-sitosterol	Gamma-aminobutyric acid receptor subunit alpha-1	GABRA1
MOL000358	beta-sitosterol	Apoptosis regulator Bcl-2	BCL2
MOL000358	beta-sitosterol	Caspase-9	CASP9
MOL000358	beta-sitosterol	Caspase-3	CASP3
MOL000358	beta-sitosterol	Caspase-8	CASP8
MOL000358	beta-sitosterol	Protein kinase C alpha type	PRKCA
MOL000358	beta-sitosterol	Serum paraoxonase/arylesterase 1	PON1
MOL005399	alexandrin_qt	Progesterone receptor	PGR
MOL005869	daucostero_qt	Progesterone receptor	PGR
MOL005869	daucostero_qt	Nuclear receptor coactivator 2	NCOA2
MOL001484	Inermine	Prostaglandin G/H synthase 1	PTGS1
MOL001484	Inermine	Muscarinic acetylcholine receptor M3	CHRM3
MOL001484	Inermine	5-hydroxytryptamine receptor 3A	HTR3A
MOL001484	Inermine	Trypsin-1	PRSS1
MOL001484	Inermine	Muscarinic acetylcholine receptor M1	CHRM1
MOL001792	DFV	Prostaglandin G/H synthase 1	PTGS1
MOL001792	DFV	Estrogen receptor	ESR1
MOL000211	Mairin	Progesterone receptor	PGR
MOL002311	Glycyrol	Estrogen receptor	ESR1
MOL002311	Glycyrol	Peroxisome proliferator activated receptor gamma	PPARG
MOL002311	Glycyrol	Glycogen synthase kinase-3 beta	GSK3B
MOL002311	Glycyrol	Serine/threonine-protein kinase Chk1	CHEK1
MOL000239	Jaranol	Prostaglandin G/H synthase 1	PTGS1
MOL000239	Jaranol	Androgen receptor	AR
MOL000239	Jaranol	Estrogen receptor beta	ESR2
MOL000239	Jaranol	Serine/threonine-protein kinase Chk1	CHEK1
MOL000239	Jaranol	Trypsin-1	PRSS1
MOL000239	Jaranol	Nuclear receptor coactivator 2	NCOA2
MOL002565	Medicarpin	Prostaglandin G/H synthase 1	PTGS1
MOL002565	Medicarpin	Muscarinic acetylcholine receptor M3	CHRM3
MOL002565	Medicarpin	Muscarinic acetylcholine receptor M1	CHRM1
MOL002565	Medicarpin	Estrogen receptor	ESR1
MOL002565	Medicarpin	Muscarinic acetylcholine receptor M5	CHRM5
MOL002565	Medicarpin	Muscarinic acetylcholine receptor M4	CHRM4
MOL002565	Medicarpin	Alpha-1A adrenergic receptor	ADRA1A
MOL002565	Medicarpin	Muscarinic acetylcholine receptor M2	CHRM2
MOL002565	Medicarpin	Estrogen receptor beta	ESR2
MOL002565	Medicarpin	Mitogen-activated protein kinase 10	MAPK10
MOL002565	Medicarpin	Trypsin-1	PRSS1
MOL000359	sitosterol	Progesterone receptor	PGR
MOL000359	sitosterol	Nuclear receptor coactivator 2	NCOA2
MOL000359	sitosterol	Mineralocorticoid receptor	NR3C2
MOL003656	Lupiwighteone	Estrogen receptor	ESR1
MOL003656	Lupiwighteone	Androgen receptor	AR
MOL003656	Lupiwighteone	Peroxisome proliferator activated receptor gamma	PPARG
MOL003656	Lupiwighteone	Estrogen receptor beta	ESR2
MOL003656	Lupiwighteone	Glycogen synthase kinase-3 beta	GSK3B
MOL003656	Lupiwighteone	Serine/threonine-protein kinase Chk1	CHEK1
MOL003656	Lupiwighteone	Trypsin-1	PRSS1
MOL003656	Lupiwighteone	Nuclear receptor coactivator 2	NCOA2
MOL003896	7-Methoxy-2-methyl isoflavone	Prostaglandin G/H synthase 1	PTGS1
MOL003896	7-Methoxy-2-methyl isoflavone	Muscarinic acetylcholine receptor M3	CHRM3
MOL003896	7-Methoxy-2-methyl isoflavone	Muscarinic acetylcholine receptor M1	CHRM1
MOL003896	7-Methoxy-2-methyl isoflavone	Estrogen receptor	ESR1
MOL003896	7-Methoxy-2-methyl isoflavone	Androgen receptor	AR
MOL003896	7-Methoxy-2-methyl isoflavone	Peroxisome proliferator activated receptor gamma	PPARG
MOL003896	7-Methoxy-2-methyl isoflavone	Acetylcholinesterase	ACHE
MOL003896	7-Methoxy-2-methyl isoflavone	Estrogen receptor beta	ESR2
MOL003896	7-Methoxy-2-methyl isoflavone	Gamma-aminobutyric acid receptor subunit alpha-1	GABRA1
MOL003896	7-Methoxy-2-methyl isoflavone	Glycogen synthase kinase-3 beta	GSK3B
MOL003896	7-Methoxy-2-methyl isoflavone	Serine/threonine-protein kinase Chk1	CHEK1
MOL003896	7-Methoxy-2-methyl isoflavone	Trypsin-1	PRSS1
MOL003896	7-Methoxy-2-methyl isoflavone	Nuclear receptor coactivator 1	NCOA1
MOL003896	7-Methoxy-2-methyl isoflavone	Muscarinic acetylcholine receptor M5	CHRM5
MOL003896	7-Methoxy-2-methyl isoflavone	Nuclear receptor coactivator 2	NCOA2
MOL000392	formononetin	Prostaglandin G/H synthase 1	PTGS1
MOL000392	formononetin	Muscarinic acetylcholine receptor M1	CHRM1
MOL000392	formononetin	Estrogen receptor	ESR1
MOL000392	formononetin	Androgen receptor	AR
MOL000392	formononetin	Peroxisome proliferator activated receptor gamma	PPARG
MOL000392	formononetin	Alpha-1A adrenergic receptor	ADRA1A
MOL000392	formononetin	Estrogen receptor beta	ESR2
MOL000392	formononetin	Glycogen synthase kinase-3 beta	GSK3B
MOL000392	formononetin	Serine/threonine-protein kinase Chk1	CHEK1
MOL000392	formononetin	Trypsin-1	PRSS1
MOL000392	formononetin	Acetylcholinesterase	ACHE
MOL000392	formononetin	Peroxisome proliferator-activated receptor gamma	PPARG
MOL000417	Calycosin	Prostaglandin G/H synthase 1	PTGS1
MOL000417	Calycosin	Estrogen receptor	ESR1
MOL000417	Calycosin	Androgen receptor	AR
MOL000417	Calycosin	Peroxisome proliferator activated receptor gamma	PPARG
MOL000417	Calycosin	Estrogen receptor beta	ESR2
MOL000417	Calycosin	Glycogen synthase kinase-3 beta	GSK3B
MOL000417	Calycosin	Serine/threonine-protein kinase Chk1	CHEK1
MOL000417	Calycosin	Trypsin-1	PRSS1
MOL000417	Calycosin	Nuclear receptor coactivator 2	NCOA2
MOL004805	(2S)-2-[4-hydroxy-3-(3-methylbut-2-enyl)phenyl]-8,8-dimethyl-2,3-dihydropyrano[2,3-f]chromen-4-one	Estrogen receptor	ESR1
MOL004805	(2S)-2-[4-hydroxy-3-(3-methylbut-2-enyl)phenyl]-8,8-dimethyl-2,3-dihydropyrano[2,3-f]chromen-4-one	Androgen receptor	AR
MOL004805	(2S)-2-[4-hydroxy-3-(3-methylbut-2-enyl)phenyl]-8,8-dimethyl-2,3-dihydropyrano[2,3-f]chromen-4-one	Peroxisome proliferator activated receptor gamma	PPARG
MOL004805	(2S)-2-[4-hydroxy-3-(3-methylbut-2-enyl)phenyl]-8,8-dimethyl-2,3-dihydropyrano[2,3-f]chromen-4-one	Estrogen receptor beta	ESR2
MOL004805	(2S)-2-[4-hydroxy-3-(3-methylbut-2-enyl)phenyl]-8,8-dimethyl-2,3-dihydropyrano[2,3-f]chromen-4-one	Glycogen synthase kinase-3 beta	GSK3B
MOL004806	euchrenone	Estrogen receptor	ESR1
MOL004806	euchrenone	Estrogen receptor beta	ESR2
MOL004808	glyasperin B	Estrogen receptor	ESR1
MOL004808	glyasperin B	Androgen receptor	AR
MOL004808	glyasperin B	Peroxisome proliferator activated receptor gamma	PPARG
MOL004808	glyasperin B	Coagulation factor VII	F7
MOL004808	glyasperin B	Acetylcholinesterase	ACHE
MOL004808	glyasperin B	Estrogen receptor beta	ESR2
MOL004808	glyasperin B	Glycogen synthase kinase-3 beta	GSK3B
MOL004808	glyasperin B	Trypsin-1	PRSS1
MOL004808	glyasperin B	Nuclear receptor coactivator 2	NCOA2
MOL004810	glyasperin F	Prostaglandin G/H synthase 1	PTGS1
MOL004810	glyasperin F	Estrogen receptor	ESR1
MOL004810	glyasperin F	Androgen receptor	AR
MOL004810	glyasperin F	Peroxisome proliferator activated receptor gamma	PPARG
MOL004810	glyasperin F	Estrogen receptor beta	ESR2
MOL004810	glyasperin F	Glycogen synthase kinase-3 beta	GSK3B
MOL004810	glyasperin F	Trypsin-1	PRSS1
MOL004811	Glyasperin C	Estrogen receptor	ESR1
MOL004811	Glyasperin C	Androgen receptor	AR
MOL004811	Glyasperin C	Peroxisome proliferator activated receptor gamma	PPARG
MOL004811	Glyasperin C	Acetylcholinesterase	ACHE
MOL004811	Glyasperin C	Estrogen receptor beta	ESR2
MOL004811	Glyasperin C	Glycogen synthase kinase-3 beta	GSK3B
MOL004811	Glyasperin C	Serine/threonine-protein kinase Chk1	CHEK1
MOL004811	Glyasperin C	Trypsin-1	PRSS1
MOL004811	Glyasperin C	Nuclear receptor coactivator 2	NCOA2
MOL004814	Isotrifoliol	Estrogen receptor	ESR1
MOL004814	Isotrifoliol	Androgen receptor	AR
MOL004814	Isotrifoliol	Estrogen receptor beta	ESR2
MOL004814	Isotrifoliol	Glycogen synthase kinase-3 beta	GSK3B
MOL004814	Isotrifoliol	Serine/threonine-protein kinase Chk1	CHEK1
MOL004815	(E)-1-(2,4-dihydroxyphenyl)-3-(2,2-dimethylchromen-6-yl)prop-2-en-1-one	Prostaglandin G/H synthase 1	PTGS1
MOL004815	(E)-1-(2,4-dihydroxyphenyl)-3-(2,2-dimethylchromen-6-yl)prop-2-en-1-one	Estrogen receptor	ESR1
MOL004815	(E)-1-(2,4-dihydroxyphenyl)-3-(2,2-dimethylchromen-6-yl)prop-2-en-1-one	Androgen receptor	AR
MOL004815	(E)-1-(2,4-dihydroxyphenyl)-3-(2,2-dimethylchromen-6-yl)prop-2-en-1-one	Peroxisome proliferator activated receptor gamma	PPARG
MOL004815	(E)-1-(2,4-dihydroxyphenyl)-3-(2,2-dimethylchromen-6-yl)prop-2-en-1-one	Estrogen receptor beta	ESR2
MOL004815	(E)-1-(2,4-dihydroxyphenyl)-3-(2,2-dimethylchromen-6-yl)prop-2-en-1-one	Glycogen synthase kinase-3 beta	GSK3B
MOL004815	(E)-1-(2,4-dihydroxyphenyl)-3-(2,2-dimethylchromen-6-yl)prop-2-en-1-one	Serine/threonine-protein kinase Chk1	CHEK1
MOL004815	(E)-1-(2,4-dihydroxyphenyl)-3-(2,2-dimethylchromen-6-yl)prop-2-en-1-one	Nuclear receptor coactivator 2	NCOA2
MOL004820	kanzonols W	Prostaglandin G/H synthase 1	PTGS1
MOL004820	kanzonols W	Estrogen receptor	ESR1
MOL004820	kanzonols W	Androgen receptor	AR
MOL004820	kanzonols W	Peroxisome proliferator activated receptor gamma	PPARG
MOL004820	kanzonols W	Estrogen receptor beta	ESR2
MOL004820	kanzonols W	Glycogen synthase kinase-3 beta	GSK3B
MOL004820	kanzonols W	Serine/threonine-protein kinase Chk1	CHEK1
MOL004820	kanzonols W	Trypsin-1	PRSS1
MOL004820	kanzonols W	Nuclear receptor coactivator 2	NCOA2
MOL004820	kanzonols W	Nuclear receptor coactivator 1	NCOA1
MOL004827	Semilicoisoflavone B	Estrogen receptor	ESR1
MOL004827	Semilicoisoflavone B	Androgen receptor	AR
MOL004827	Semilicoisoflavone B	Peroxisome proliferator activated receptor gamma	PPARG
MOL004827	Semilicoisoflavone B	Coagulation factor VII	F7
MOL004827	Semilicoisoflavone B	Acetylcholinesterase	ACHE
MOL004827	Semilicoisoflavone B	Glycogen synthase kinase-3 beta	GSK3B
MOL004827	Semilicoisoflavone B	Serine/threonine-protein kinase Chk1	CHEK1
MOL004827	Semilicoisoflavone B	Trypsin-1	PRSS1
MOL004828	Glepidotin A	Prostaglandin G/H synthase 1	PTGS1
MOL004828	Glepidotin A	Estrogen receptor	ESR1
MOL004828	Glepidotin A	Androgen receptor	AR
MOL004828	Glepidotin A	Peroxisome proliferator activated receptor gamma	PPARG
MOL004828	Glepidotin A	Coagulation factor VII	F7
MOL004828	Glepidotin A	Glycogen synthase kinase-3 beta	GSK3B
MOL004828	Glepidotin A	Serine/threonine-protein kinase Chk1	CHEK1
MOL004828	Glepidotin A	Trypsin-1	PRSS1
MOL004829	Glepidotin B	Prostaglandin G/H synthase 1	PTGS1
MOL004829	Glepidotin B	Estrogen receptor	ESR1
MOL004829	Glepidotin B	Coagulation factor VII	F7
MOL004829	Glepidotin B	Nuclear receptor coactivator 1	NCOA1
MOL004833	Phaseolinisoflavan	Muscarinic acetylcholine receptor M1	CHRM1
MOL004833	Phaseolinisoflavan	Estrogen receptor	ESR1
MOL004833	Phaseolinisoflavan	Androgen receptor	AR
MOL004833	Phaseolinisoflavan	Peroxisome proliferator activated receptor gamma	PPARG
MOL004833	Phaseolinisoflavan	Acetylcholinesterase	ACHE
MOL004833	Phaseolinisoflavan	Estrogen receptor beta	ESR2
MOL004833	Phaseolinisoflavan	Glycogen synthase kinase-3 beta	GSK3B
MOL004833	Phaseolinisoflavan	Serine/threonine-protein kinase Chk1	CHEK1
MOL004833	Phaseolinisoflavan	Trypsin-1	PRSS1
MOL004833	Phaseolinisoflavan	Nuclear receptor coactivator 1	NCOA1
MOL004835	Glypallichalcone	Prostaglandin G/H synthase 1	PTGS1
MOL004835	Glypallichalcone	Muscarinic acetylcholine receptor M1	CHRM1
MOL004835	Glypallichalcone	Estrogen receptor	ESR1
MOL004835	Glypallichalcone	Androgen receptor	AR
MOL004835	Glypallichalcone	Peroxisome proliferator activated receptor gamma	PPARG
MOL004835	Glypallichalcone	Estrogen receptor beta	ESR2
MOL004835	Glypallichalcone	Glycogen synthase kinase-3 beta	GSK3B
MOL004835	Glypallichalcone	Serine/threonine-protein kinase Chk1	CHEK1
MOL004835	Glypallichalcone	Nuclear receptor coactivator 1	NCOA1
MOL004838	8-(6-hydroxy-2-benzofuranyl)-2,2-dimethyl-5-chromenol	Estrogen receptor	ESR1
MOL004841	Licochalcone B	Prostaglandin G/H synthase 1	PTGS1
MOL004841	Licochalcone B	Estrogen receptor	ESR1
MOL004841	Licochalcone B	Androgen receptor	AR
MOL004841	Licochalcone B	Peroxisome proliferator activated receptor gamma	PPARG
MOL004841	Licochalcone B	Estrogen receptor beta	ESR2
MOL004841	Licochalcone B	Glycogen synthase kinase-3 beta	GSK3B
MOL004841	Licochalcone B	Serine/threonine-protein kinase Chk1	CHEK1
MOL004848	licochalcone G	Estrogen receptor	ESR1
MOL004848	licochalcone G	Androgen receptor	AR
MOL004848	licochalcone G	Peroxisome proliferator activated receptor gamma	PPARG
MOL004848	licochalcone G	Estrogen receptor beta	ESR2
MOL004848	licochalcone G	Glycogen synthase kinase-3 beta	GSK3B
MOL004848	licochalcone G	Nuclear receptor coactivator 2	NCOA2
MOL004849	3-(2,4-dihydroxyphenyl)-8-(1,1-dimethylprop-2-enyl)-7-hydroxy-5-methoxy-coumarin	Estrogen receptor	ESR1
MOL004849	3-(2,4-dihydroxyphenyl)-8-(1,1-dimethylprop-2-enyl)-7-hydroxy-5-methoxy-coumarin	Androgen receptor	AR
MOL004849	3-(2,4-dihydroxyphenyl)-8-(1,1-dimethylprop-2-enyl)-7-hydroxy-5-methoxy-coumarin	Peroxisome proliferator activated receptor gamma	PPARG
MOL004849	3-(2,4-dihydroxyphenyl)-8-(1,1-dimethylprop-2-enyl)-7-hydroxy-5-methoxy-coumarin	Coagulation factor VII	F7
MOL004849	3-(2,4-dihydroxyphenyl)-8-(1,1-dimethylprop-2-enyl)-7-hydroxy-5-methoxy-coumarin	Estrogen receptor beta	ESR2
MOL004849	3-(2,4-dihydroxyphenyl)-8-(1,1-dimethylprop-2-enyl)-7-hydroxy-5-methoxy-coumarin	Glycogen synthase kinase-3 beta	GSK3B
MOL004849	3-(2,4-dihydroxyphenyl)-8-(1,1-dimethylprop-2-enyl)-7-hydroxy-5-methoxy-coumarin	Serine/threonine-protein kinase Chk1	CHEK1
MOL004849	3-(2,4-dihydroxyphenyl)-8-(1,1-dimethylprop-2-enyl)-7-hydroxy-5-methoxy-coumarin	Trypsin-1	PRSS1
MOL004849	3-(2,4-dihydroxyphenyl)-8-(1,1-dimethylprop-2-enyl)-7-hydroxy-5-methoxy-coumarin	Nuclear receptor coactivator 2	NCOA2
MOL004849	3-(2,4-dihydroxyphenyl)-8-(1,1-dimethylprop-2-enyl)-7-hydroxy-5-methoxy-coumarin	Nuclear receptor coactivator 1	NCOA1
MOL004855	Licoricone	Estrogen receptor	ESR1
MOL004855	Licoricone	Androgen receptor	AR
MOL004855	Licoricone	Peroxisome proliferator activated receptor gamma	PPARG
MOL004855	Licoricone	Serine/threonine-protein kinase Chk1	CHEK1
MOL004855	Licoricone	Trypsin-1	PRSS1
MOL004855	Licoricone	Nuclear receptor coactivator 2	NCOA2
MOL004856	Gancaonin A	Estrogen receptor	ESR1
MOL004856	Gancaonin A	Androgen receptor	AR
MOL004856	Gancaonin A	Peroxisome proliferator activated receptor gamma	PPARG
MOL004856	Gancaonin A	Acetylcholinesterase	ACHE
MOL004856	Gancaonin A	Estrogen receptor beta	ESR2
MOL004856	Gancaonin A	Glycogen synthase kinase-3 beta	GSK3B
MOL004856	Gancaonin A	Serine/threonine-protein kinase Chk1	CHEK1
MOL004856	Gancaonin A	Trypsin-1	PRSS1
MOL004856	Gancaonin A	Nuclear receptor coactivator 2	NCOA2
MOL004857	Gancaonin B	Estrogen receptor	ESR1
MOL004857	Gancaonin B	Androgen receptor	AR
MOL004857	Gancaonin B	Peroxisome proliferator activated receptor gamma	PPARG
MOL004857	Gancaonin B	Coagulation factor VII	F7
MOL004857	Gancaonin B	Estrogen receptor beta	ESR2
MOL004857	Gancaonin B	Glycogen synthase kinase-3 beta	GSK3B
MOL004857	Gancaonin B	Serine/threonine-protein kinase Chk1	CHEK1
MOL004857	Gancaonin B	Trypsin-1	PRSS1
MOL004857	Gancaonin B	Nuclear receptor coactivator 2	NCOA2
MOL004863	3-(3,4-dihydroxyphenyl)-5,7-dihydroxy-8-(3-methylbut-2-enyl)chromone	Estrogen receptor	ESR1
MOL004863	3-(3,4-dihydroxyphenyl)-5,7-dihydroxy-8-(3-methylbut-2-enyl)chromone	Androgen receptor	AR
MOL004863	3-(3,4-dihydroxyphenyl)-5,7-dihydroxy-8-(3-methylbut-2-enyl)chromone	Peroxisome proliferator activated receptor gamma	PPARG
MOL004863	3-(3,4-dihydroxyphenyl)-5,7-dihydroxy-8-(3-methylbut-2-enyl)chromone	Glycogen synthase kinase-3 beta	GSK3B
MOL004863	3-(3,4-dihydroxyphenyl)-5,7-dihydroxy-8-(3-methylbut-2-enyl)chromone	Serine/threonine-protein kinase Chk1	CHEK1
MOL004863	3-(3,4-dihydroxyphenyl)-5,7-dihydroxy-8-(3-methylbut-2-enyl)chromone	Nuclear receptor coactivator 2	NCOA2
MOL004864	5,7-dihydroxy-3-(4-methoxyphenyl)-8-(3-methylbut-2-enyl)chromone	Estrogen receptor	ESR1
MOL004864	5,7-dihydroxy-3-(4-methoxyphenyl)-8-(3-methylbut-2-enyl)chromone	Androgen receptor	AR
MOL004864	5,7-dihydroxy-3-(4-methoxyphenyl)-8-(3-methylbut-2-enyl)chromone	Peroxisome proliferator activated receptor gamma	PPARG
MOL004864	5,7-dihydroxy-3-(4-methoxyphenyl)-8-(3-methylbut-2-enyl)chromone	Estrogen receptor beta	ESR2
MOL004864	5,7-dihydroxy-3-(4-methoxyphenyl)-8-(3-methylbut-2-enyl)chromone	Glycogen synthase kinase-3 beta	GSK3B
MOL004864	5,7-dihydroxy-3-(4-methoxyphenyl)-8-(3-methylbut-2-enyl)chromone	Serine/threonine-protein kinase Chk1	CHEK1
MOL004864	5,7-dihydroxy-3-(4-methoxyphenyl)-8-(3-methylbut-2-enyl)chromone	Trypsin-1	PRSS1
MOL004864	5,7-dihydroxy-3-(4-methoxyphenyl)-8-(3-methylbut-2-enyl)chromone	Nuclear receptor coactivator 2	NCOA2
MOL004866	2-(3,4-dihydroxyphenyl)-5,7-dihydroxy-6-(3-methylbut-2-enyl)chromone	Androgen receptor	AR
MOL004866	2-(3,4-dihydroxyphenyl)-5,7-dihydroxy-6-(3-methylbut-2-enyl)chromone	Peroxisome proliferator activated receptor gamma	PPARG
MOL004866	2-(3,4-dihydroxyphenyl)-5,7-dihydroxy-6-(3-methylbut-2-enyl)chromone	Coagulation factor VII	F7
MOL004866	2-(3,4-dihydroxyphenyl)-5,7-dihydroxy-6-(3-methylbut-2-enyl)chromone	Serine/threonine-protein kinase Chk1	CHEK1
MOL004866	2-(3,4-dihydroxyphenyl)-5,7-dihydroxy-6-(3-methylbut-2-enyl)chromone	Trypsin-1	PRSS1
MOL004879	Glycyrin	Estrogen receptor	ESR1
MOL004879	Glycyrin	Androgen receptor	AR
MOL004879	Glycyrin	Peroxisome proliferator activated receptor gamma	PPARG
MOL004879	Glycyrin	Estrogen receptor beta	ESR2
MOL004879	Glycyrin	Serine/threonine-protein kinase Chk1	CHEK1
MOL004879	Glycyrin	Trypsin-1	PRSS1
MOL004879	Glycyrin	Nuclear receptor coactivator 2	NCOA2
MOL004882	Licocoumarone	Estrogen receptor	ESR1
MOL004882	Licocoumarone	Androgen receptor	AR
MOL004882	Licocoumarone	Estrogen receptor beta	ESR2
MOL004882	Licocoumarone	Glycogen synthase kinase-3 beta	GSK3B
MOL004884	Licoisoflavone B	Estrogen receptor	ESR1
MOL004884	Licoisoflavone B	Androgen receptor	AR
MOL004884	Licoisoflavone B	Peroxisome proliferator activated receptor gamma	PPARG
MOL004884	Licoisoflavone B	Acetylcholinesterase	ACHE
MOL004884	Licoisoflavone B	Estrogen receptor beta	ESR2
MOL004884	Licoisoflavone B	Glycogen synthase kinase-3 beta	GSK3B
MOL004884	Licoisoflavone B	Serine/threonine-protein kinase Chk1	CHEK1
MOL004884	Licoisoflavone B	Trypsin-1	PRSS1
MOL004891	shinpterocarpin	Prostaglandin G/H synthase 1	PTGS1
MOL004891	shinpterocarpin	Muscarinic acetylcholine receptor M3	CHRM3
MOL004891	shinpterocarpin	Muscarinic acetylcholine receptor M1	CHRM1
MOL004891	shinpterocarpin	Estrogen receptor	ESR1
MOL004891	shinpterocarpin	Androgen receptor	AR
MOL004891	shinpterocarpin	Peroxisome proliferator activated receptor gamma	PPARG
MOL004891	shinpterocarpin	5-hydroxytryptamine receptor 3A	HTR3A
MOL004891	shinpterocarpin	Estrogen receptor beta	ESR2
MOL004891	shinpterocarpin	Glycogen synthase kinase-3 beta	GSK3B
MOL004891	shinpterocarpin	Retinoic acid receptor RXR-beta	RXRB
MOL004891	shinpterocarpin	Trypsin-1	PRSS1
MOL004891	shinpterocarpin	Nuclear receptor coactivator 1	NCOA1
MOL004898	(E)-3-[3,4-dihydroxy-5-(3-methylbut-2-enyl)phenyl]-1-(2,4-dihydroxyphenyl)prop-2-en-1-one	Estrogen receptor	ESR1
MOL004898	(E)-3-[3,4-dihydroxy-5-(3-methylbut-2-enyl)phenyl]-1-(2,4-dihydroxyphenyl)prop-2-en-1-one	Androgen receptor	AR
MOL004898	(E)-3-[3,4-dihydroxy-5-(3-methylbut-2-enyl)phenyl]-1-(2,4-dihydroxyphenyl)prop-2-en-1-one	Peroxisome proliferator activated receptor gamma	PPARG
MOL004898	(E)-3-[3,4-dihydroxy-5-(3-methylbut-2-enyl)phenyl]-1-(2,4-dihydroxyphenyl)prop-2-en-1-one	Glycogen synthase kinase-3 beta	GSK3B
MOL004898	(E)-3-[3,4-dihydroxy-5-(3-methylbut-2-enyl)phenyl]-1-(2,4-dihydroxyphenyl)prop-2-en-1-one	Nuclear receptor coactivator 2	NCOA2
MOL004908	Glabridin	Muscarinic acetylcholine receptor M1	CHRM1
MOL004908	Glabridin	Estrogen receptor	ESR1
MOL004908	Glabridin	Androgen receptor	AR
MOL004908	Glabridin	Peroxisome proliferator activated receptor gamma	PPARG
MOL004908	Glabridin	Acetylcholinesterase	ACHE
MOL004908	Glabridin	Estrogen receptor beta	ESR2
MOL004908	Glabridin	Glycogen synthase kinase-3 beta	GSK3B
MOL004908	Glabridin	Serine/threonine-protein kinase Chk1	CHEK1
MOL004908	Glabridin	Retinoic acid receptor RXR-beta	RXRB
MOL004908	Glabridin	Trypsin-1	PRSS1
MOL004908	Glabridin	Nuclear receptor coactivator 2	NCOA2
MOL004908	Glabridin	Nuclear receptor coactivator 1	NCOA1
MOL004910	Glabranin	Prostaglandin G/H synthase 1	PTGS1
MOL004910	Glabranin	Estrogen receptor	ESR1
MOL004911	Glabrene	Prostaglandin G/H synthase 1	PTGS1
MOL004911	Glabrene	Estrogen receptor	ESR1
MOL004911	Glabrene	Androgen receptor	AR
MOL004911	Glabrene	Peroxisome proliferator activated receptor gamma	PPARG
MOL004911	Glabrene	Estrogen receptor beta	ESR2
MOL004911	Glabrene	Glycogen synthase kinase-3 beta	GSK3B
MOL004911	Glabrene	Trypsin-1	PRSS1
MOL004911	Glabrene	Nuclear receptor coactivator 2	NCOA2
MOL004912	Glabrone	Prostaglandin G/H synthase 1	PTGS1
MOL004912	Glabrone	Estrogen receptor	ESR1
MOL004912	Glabrone	Androgen receptor	AR
MOL004912	Glabrone	Peroxisome proliferator activated receptor gamma	PPARG
MOL004912	Glabrone	Acetylcholinesterase	ACHE
MOL004912	Glabrone	Estrogen receptor beta	ESR2
MOL004912	Glabrone	Glycogen synthase kinase-3 beta	GSK3B
MOL004912	Glabrone	Serine/threonine-protein kinase Chk1	CHEK1
MOL004912	Glabrone	Trypsin-1	PRSS1
MOL004913	1,3-dihydroxy-9-methoxy-6-benzofurano[3,2-c]chromenone	Estrogen receptor	ESR1
MOL004913	1,3-dihydroxy-9-methoxy-6-benzofurano[3,2-c]chromenone	Peroxisome proliferator activated receptor gamma	PPARG
MOL004913	1,3-dihydroxy-9-methoxy-6-benzofurano[3,2-c]chromenone	Estrogen receptor beta	ESR2
MOL004913	1,3-dihydroxy-9-methoxy-6-benzofurano[3,2-c]chromenone	Glycogen synthase kinase-3 beta	GSK3B
MOL004913	1,3-dihydroxy-9-methoxy-6-benzofurano[3,2-c]chromenone	Serine/threonine-protein kinase Chk1	CHEK1
MOL004915	Eurycarpin A	Estrogen receptor	ESR1
MOL004915	Eurycarpin A	Androgen receptor	AR
MOL004915	Eurycarpin A	Peroxisome proliferator activated receptor gamma	PPARG
MOL004915	Eurycarpin A	Estrogen receptor beta	ESR2
MOL004915	Eurycarpin A	Glycogen synthase kinase-3 beta	GSK3B
MOL004915	Eurycarpin A	Serine/threonine-protein kinase Chk1	CHEK1
MOL004915	Eurycarpin A	Trypsin-1	PRSS1
MOL004935	Sigmoidin-B	Estrogen receptor	ESR1
MOL004941	(2R)-7-hydroxy-2-(4-hydroxyphenyl)chroman-4-one	Prostaglandin G/H synthase 1	PTGS1
MOL004941	(2R)-7-hydroxy-2-(4-hydroxyphenyl)chroman-4-one	Estrogen receptor	ESR1
MOL004941	(2R)-7-hydroxy-2-(4-hydroxyphenyl)chroman-4-one	Gamma-aminobutyric acid receptor subunit alpha-1	GABRA1
MOL004945	(2S)-7-hydroxy-2-(4-hydroxyphenyl)-8-(3-methylbut-2-enyl)chroman-4-one	Prostaglandin G/H synthase 1	PTGS1
MOL004945	(2S)-7-hydroxy-2-(4-hydroxyphenyl)-8-(3-methylbut-2-enyl)chroman-4-one	Estrogen receptor	ESR1
MOL004945	(2S)-7-hydroxy-2-(4-hydroxyphenyl)-8-(3-methylbut-2-enyl)chroman-4-one	Estrogen receptor beta	ESR2
MOL004948	Isoglycyrol	Estrogen receptor	ESR1
MOL004948	Isoglycyrol	Androgen receptor	AR
MOL004948	Isoglycyrol	Glycogen synthase kinase-3 beta	GSK3B
MOL004949	Isolicoflavonol	Estrogen receptor	ESR1
MOL004949	Isolicoflavonol	Androgen receptor	AR
MOL004949	Isolicoflavonol	Peroxisome proliferator activated receptor gamma	PPARG
MOL004949	Isolicoflavonol	Glycogen synthase kinase-3 beta	GSK3B
MOL004949	Isolicoflavonol	Trypsin-1	PRSS1
MOL004949	Isolicoflavonol	Nuclear receptor coactivator 2	NCOA2
MOL004957	HMO	Prostaglandin G/H synthase 1	PTGS1
MOL004957	HMO	Muscarinic acetylcholine receptor M1	CHRM1
MOL004957	HMO	Estrogen receptor	ESR1
MOL004957	HMO	Androgen receptor	AR
MOL004957	HMO	Peroxisome proliferator activated receptor gamma	PPARG
MOL004957	HMO	Estrogen receptor beta	ESR2
MOL004957	HMO	Glycogen synthase kinase-3 beta	GSK3B
MOL004957	HMO	Serine/threonine-protein kinase Chk1	CHEK1
MOL004957	HMO	Trypsin-1	PRSS1
MOL004959	1-Methoxyphaseollidin	Prostaglandin G/H synthase 1	PTGS1
MOL004959	1-Methoxyphaseollidin	Estrogen receptor	ESR1
MOL004959	1-Methoxyphaseollidin	Androgen receptor	AR
MOL004959	1-Methoxyphaseollidin	Peroxisome proliferator activated receptor gamma	PPARG
MOL004959	1-Methoxyphaseollidin	Estrogen receptor beta	ESR2
MOL004959	1-Methoxyphaseollidin	Glycogen synthase kinase-3 beta	GSK3B
MOL004959	1-Methoxyphaseollidin	Trypsin-1	PRSS1
MOL004959	1-Methoxyphaseollidin	Nuclear receptor coactivator 2	NCOA2
MOL004959	1-Methoxyphaseollidin	Nuclear receptor coactivator 1	NCOA1
MOL004966	3'-Hydroxy-4'-O-Methylglabridin	Prostaglandin G/H synthase 1	PTGS1
MOL004966	3'-Hydroxy-4'-O-Methylglabridin	Estrogen receptor	ESR1
MOL004966	3'-Hydroxy-4'-O-Methylglabridin	Androgen receptor	AR
MOL004966	3'-Hydroxy-4'-O-Methylglabridin	Peroxisome proliferator activated receptor gamma	PPARG
MOL004966	3'-Hydroxy-4'-O-Methylglabridin	Coagulation factor VII	F7
MOL004966	3'-Hydroxy-4'-O-Methylglabridin	Estrogen receptor beta	ESR2
MOL004966	3'-Hydroxy-4'-O-Methylglabridin	Glycogen synthase kinase-3 beta	GSK3B
MOL004966	3'-Hydroxy-4'-O-Methylglabridin	Serine/threonine-protein kinase Chk1	CHEK1
MOL004966	3'-Hydroxy-4'-O-Methylglabridin	Trypsin-1	PRSS1
MOL004966	3'-Hydroxy-4'-O-Methylglabridin	Nuclear receptor coactivator 2	NCOA2
MOL004966	3'-Hydroxy-4'-O-Methylglabridin	Nuclear receptor coactivator 1	NCOA1
MOL000497	licochalcone a	Prostaglandin G/H synthase 1	PTGS1
MOL000497	licochalcone a	Muscarinic acetylcholine receptor M1	CHRM1
MOL000497	licochalcone a	Estrogen receptor	ESR1
MOL000497	licochalcone a	Androgen receptor	AR
MOL000497	licochalcone a	Peroxisome proliferator activated receptor gamma	PPARG
MOL000497	licochalcone a	Estrogen receptor beta	ESR2
MOL000497	licochalcone a	Glycogen synthase kinase-3 beta	GSK3B
MOL000497	licochalcone a	Serine/threonine-protein kinase Chk1	CHEK1
MOL000497	licochalcone a	Nuclear receptor coactivator 2	NCOA2
MOL000497	licochalcone a	Transcription factor p65	RELA
MOL000497	licochalcone a	G1/S-specific cyclin-D1	CCND1
MOL000497	licochalcone a	Apoptosis regulator Bcl-2	BCL2
MOL000497	licochalcone a	Eukaryotic translation initiation factor 6	EIF6
MOL000497	licochalcone a	Retinoblastoma-associated protein	RB1
MOL004974	3'-Methoxyglabridin	Prostaglandin G/H synthase 1	PTGS1
MOL004974	3'-Methoxyglabridin	Estrogen receptor	ESR1
MOL004974	3'-Methoxyglabridin	Androgen receptor	AR
MOL004974	3'-Methoxyglabridin	Peroxisome proliferator activated receptor gamma	PPARG
MOL004974	3'-Methoxyglabridin	Coagulation factor VII	F7
MOL004974	3'-Methoxyglabridin	Acetylcholinesterase	ACHE
MOL004974	3'-Methoxyglabridin	Estrogen receptor beta	ESR2
MOL004974	3'-Methoxyglabridin	Glycogen synthase kinase-3 beta	GSK3B
MOL004974	3'-Methoxyglabridin	Serine/threonine-protein kinase Chk1	CHEK1
MOL004974	3'-Methoxyglabridin	Trypsin-1	PRSS1
MOL004974	3'-Methoxyglabridin	Nuclear receptor coactivator 2	NCOA2
MOL004974	3'-Methoxyglabridin	Nuclear receptor coactivator 1	NCOA1
MOL004978	2-[(3R)-8,8-dimethyl-3,4-dihydro-2H-pyrano[6,5-f]chromen-3-yl]-5-methoxyphenol	Prostaglandin G/H synthase 1	PTGS1
MOL004978	2-[(3R)-8,8-dimethyl-3,4-dihydro-2H-pyrano[6,5-f]chromen-3-yl]-5-methoxyphenol	Muscarinic acetylcholine receptor M3	CHRM3
MOL004978	2-[(3R)-8,8-dimethyl-3,4-dihydro-2H-pyrano[6,5-f]chromen-3-yl]-5-methoxyphenol	Muscarinic acetylcholine receptor M1	CHRM1
MOL004978	2-[(3R)-8,8-dimethyl-3,4-dihydro-2H-pyrano[6,5-f]chromen-3-yl]-5-methoxyphenol	Estrogen receptor	ESR1
MOL004978	2-[(3R)-8,8-dimethyl-3,4-dihydro-2H-pyrano[6,5-f]chromen-3-yl]-5-methoxyphenol	Androgen receptor	AR
MOL004978	2-[(3R)-8,8-dimethyl-3,4-dihydro-2H-pyrano[6,5-f]chromen-3-yl]-5-methoxyphenol	Peroxisome proliferator activated receptor gamma	PPARG
MOL004978	2-[(3R)-8,8-dimethyl-3,4-dihydro-2H-pyrano[6,5-f]chromen-3-yl]-5-methoxyphenol	Acetylcholinesterase	ACHE
MOL004978	2-[(3R)-8,8-dimethyl-3,4-dihydro-2H-pyrano[6,5-f]chromen-3-yl]-5-methoxyphenol	Estrogen receptor beta	ESR2
MOL004978	2-[(3R)-8,8-dimethyl-3,4-dihydro-2H-pyrano[6,5-f]chromen-3-yl]-5-methoxyphenol	Glycogen synthase kinase-3 beta	GSK3B
MOL004978	2-[(3R)-8,8-dimethyl-3,4-dihydro-2H-pyrano[6,5-f]chromen-3-yl]-5-methoxyphenol	Serine/threonine-protein kinase Chk1	CHEK1
MOL004978	2-[(3R)-8,8-dimethyl-3,4-dihydro-2H-pyrano[6,5-f]chromen-3-yl]-5-methoxyphenol	Retinoic acid receptor RXR-beta	RXRB
MOL004978	2-[(3R)-8,8-dimethyl-3,4-dihydro-2H-pyrano[6,5-f]chromen-3-yl]-5-methoxyphenol	Trypsin-1	PRSS1
MOL004978	2-[(3R)-8,8-dimethyl-3,4-dihydro-2H-pyrano[6,5-f]chromen-3-yl]-5-methoxyphenol	Nuclear receptor coactivator 2	NCOA2
MOL004978	2-[(3R)-8,8-dimethyl-3,4-dihydro-2H-pyrano[6,5-f]chromen-3-yl]-5-methoxyphenol	Nuclear receptor coactivator 1	NCOA1
MOL004980	Inflacoumarin A	Estrogen receptor	ESR1
MOL004980	Inflacoumarin A	Androgen receptor	AR
MOL004980	Inflacoumarin A	Peroxisome proliferator activated receptor gamma	PPARG
MOL004980	Inflacoumarin A	Trypsin-1	PRSS1
MOL004980	Inflacoumarin A	Nuclear receptor coactivator 2	NCOA2
MOL004980	Inflacoumarin A	Prostaglandin G/H synthase 1	PTGS1
MOL004985	icos-5-enoic acid	Nuclear receptor coactivator 2	NCOA2
MOL004988	Kanzonol F	Estrogen receptor	ESR1
MOL004988	Kanzonol F	Androgen receptor	AR
MOL004988	Kanzonol F	Estrogen receptor beta	ESR2
MOL004988	Kanzonol F	Nuclear receptor coactivator 2	NCOA2
MOL004991	7-Acetoxy-2-methylisoflavone	Prostaglandin G/H synthase 1	PTGS1
MOL004991	7-Acetoxy-2-methylisoflavone	Estrogen receptor	ESR1
MOL004991	7-Acetoxy-2-methylisoflavone	Androgen receptor	AR
MOL004991	7-Acetoxy-2-methylisoflavone	Peroxisome proliferator activated receptor gamma	PPARG
MOL004991	7-Acetoxy-2-methylisoflavone	Acetylcholinesterase	ACHE
MOL004991	7-Acetoxy-2-methylisoflavone	Gamma-aminobutyric acid receptor subunit alpha-1	GABRA1
MOL004991	7-Acetoxy-2-methylisoflavone	Glycogen synthase kinase-3 beta	GSK3B
MOL004991	7-Acetoxy-2-methylisoflavone	Serine/threonine-protein kinase Chk1	CHEK1
MOL004991	7-Acetoxy-2-methylisoflavone	Trypsin-1	PRSS1
MOL004991	7-Acetoxy-2-methylisoflavone	Nuclear receptor coactivator 2	NCOA2
MOL004993	8-prenylated eriodictyol	Estrogen receptor	ESR1
MOL004993	8-prenylated eriodictyol	Coagulation factor VII	F7
MOL004993	8-prenylated eriodictyol	Nuclear receptor coactivator 1	NCOA1
MOL004996	gadelaidic acid	Nuclear receptor coactivator 2	NCOA2
MOL000500	Vestitol	Prostaglandin G/H synthase 1	PTGS1
MOL000500	Vestitol	Muscarinic acetylcholine receptor M1	CHRM1
MOL000500	Vestitol	Estrogen receptor	ESR1
MOL000500	Vestitol	Androgen receptor	AR
MOL000500	Vestitol	Peroxisome proliferator activated receptor gamma	PPARG
MOL000500	Vestitol	Muscarinic acetylcholine receptor M4	CHRM4
MOL000500	Vestitol	Alpha-1A adrenergic receptor	ADRA1A
MOL000500	Vestitol	Estrogen receptor beta	ESR2
MOL000500	Vestitol	Glycogen synthase kinase-3 beta	GSK3B
MOL000500	Vestitol	Serine/threonine-protein kinase Chk1	CHEK1
MOL000500	Vestitol	Trypsin-1	PRSS1
MOL005000	Gancaonin G	Estrogen receptor	ESR1
MOL005000	Gancaonin G	Androgen receptor	AR
MOL005000	Gancaonin G	Peroxisome proliferator activated receptor gamma	PPARG
MOL005000	Gancaonin G	Estrogen receptor beta	ESR2
MOL005000	Gancaonin G	Glycogen synthase kinase-3 beta	GSK3B
MOL005000	Gancaonin G	Serine/threonine-protein kinase Chk1	CHEK1
MOL005000	Gancaonin G	Trypsin-1	PRSS1
MOL005000	Gancaonin G	Nuclear receptor coactivator 2	NCOA2
MOL005001	Gancaonin H	Estrogen receptor	ESR1
MOL005001	Gancaonin H	Androgen receptor	AR
MOL005001	Gancaonin H	Trypsin-1	PRSS1
MOL005001	Gancaonin H	Nuclear receptor coactivator 2	NCOA2
MOL005003	Licoagrocarpin	Prostaglandin G/H synthase 1	PTGS1
MOL005003	Licoagrocarpin	Muscarinic acetylcholine receptor M3	CHRM3
MOL005003	Licoagrocarpin	Muscarinic acetylcholine receptor M1	CHRM1
MOL005003	Licoagrocarpin	Estrogen receptor	ESR1
MOL005003	Licoagrocarpin	Androgen receptor	AR
MOL005003	Licoagrocarpin	Peroxisome proliferator activated receptor gamma	PPARG
MOL005003	Licoagrocarpin	Muscarinic acetylcholine receptor M5	CHRM5
MOL005003	Licoagrocarpin	Acetylcholinesterase	ACHE
MOL005003	Licoagrocarpin	Estrogen receptor beta	ESR2
MOL005003	Licoagrocarpin	Glycogen synthase kinase-3 beta	GSK3B
MOL005003	Licoagrocarpin	Retinoic acid receptor RXR-beta	RXRB
MOL005003	Licoagrocarpin	Trypsin-1	PRSS1
MOL005003	Licoagrocarpin	Nuclear receptor coactivator 2	NCOA2
MOL005007	Glyasperins M	Prostaglandin G/H synthase 1	PTGS1
MOL005007	Glyasperins M	Estrogen receptor	ESR1
MOL005007	Glyasperins M	Androgen receptor	AR
MOL005007	Glyasperins M	Peroxisome proliferator activated receptor gamma	PPARG
MOL005007	Glyasperins M	Coagulation factor VII	F7
MOL005007	Glyasperins M	Acetylcholinesterase	ACHE
MOL005007	Glyasperins M	Estrogen receptor beta	ESR2
MOL005007	Glyasperins M	Glycogen synthase kinase-3 beta	GSK3B
MOL005007	Glyasperins M	Trypsin-1	PRSS1
MOL005007	Glyasperins M	Nuclear receptor coactivator 2	NCOA2
MOL005007	Glyasperins M	Nuclear receptor coactivator 1	NCOA1
MOL005012	Licoagroisoflavone	Estrogen receptor	ESR1
MOL005012	Licoagroisoflavone	Androgen receptor	AR
MOL005012	Licoagroisoflavone	Peroxisome proliferator activated receptor gamma	PPARG
MOL005012	Licoagroisoflavone	Estrogen receptor beta	ESR2
MOL005012	Licoagroisoflavone	Glycogen synthase kinase-3 beta	GSK3B
MOL005012	Licoagroisoflavone	Serine/threonine-protein kinase Chk1	CHEK1
MOL005012	Licoagroisoflavone	Trypsin-1	PRSS1
MOL005016	Odoratin	Prostaglandin G/H synthase 1	PTGS1
MOL005016	Odoratin	Estrogen receptor	ESR1
MOL005016	Odoratin	Androgen receptor	AR
MOL005016	Odoratin	Peroxisome proliferator activated receptor gamma	PPARG
MOL005016	Odoratin	Estrogen receptor beta	ESR2
MOL005016	Odoratin	Glycogen synthase kinase-3 beta	GSK3B
MOL005016	Odoratin	Serine/threonine-protein kinase Chk1	CHEK1
MOL005016	Odoratin	Trypsin-1	PRSS1
MOL005016	Odoratin	Nuclear receptor coactivator 2	NCOA2
MOL005017	Phaseol	Estrogen receptor	ESR1
MOL005017	Phaseol	Androgen receptor	AR
MOL005017	Phaseol	Peroxisome proliferator activated receptor gamma	PPARG
MOL005017	Phaseol	Glycogen synthase kinase-3 beta	GSK3B
MOL005017	Phaseol	Serine/threonine-protein kinase Chk1	CHEK1
MOL005018	Xambioona	Estrogen receptor	ESR1
MOL005018	Xambioona	Estrogen receptor beta	ESR2
MOL005018	Xambioona	Nuclear receptor coactivator 2	NCOA2
MOL005020	dehydroglyasperins C	Estrogen receptor	ESR1
MOL005020	dehydroglyasperins C	Androgen receptor	AR
MOL005020	dehydroglyasperins C	Peroxisome proliferator activated receptor gamma	PPARG
MOL005020	dehydroglyasperins C	Estrogen receptor beta	ESR2
MOL005020	dehydroglyasperins C	Serine/threonine-protein kinase Chk1	CHEK1
MOL005020	dehydroglyasperins C	Trypsin-1	PRSS1
MOL005020	dehydroglyasperins C	Nuclear receptor coactivator 2	NCOA2
