# Supplementary material for: Integrating Pharmacology and Microbial Network Analysis with Experimental Validation to Reveal the Mechanism of Composite Sophora Colon-Soluble Capsule against Ulcerative Colitis
Source: Evid Based Complement Alternat Med. 2020 Apr 20;2020:9521073. doi: 10.1155/2020/9521073 (PMC7189316; doi:10.1155/2020/9521073)
Supplement: Supplementary Materials — Supplementary Table 1: the selected bioactive components (DL index≥ 0.18, OB ≥ 30%, and Caco-2 ≥ 0.4) in CSCC for analysis obtained from TCMSP database. Supplementary Table 2: the summary of protein targets from the candidate bioactive components of CSCC in the DrugBank database. Supplementary Table 3: the detailed information of UC-related human targets (relevance score≥ 1) collected from GeneCards database. Supplementary Table 4: the topological parameters of major UC-related target genes with higher degree than average (degree = 5.022). Supplementary Table 5: the topological parameters of major bioactive components in CSCC with node degrees higher than average (degree = 5.022). Supplementary Table 6: the topological parameters of PPI network obtained from STRING database. Supplementary Table 7: the detailed information of enriched CSCC-related GO annotations (P adjust< 0.05). Supplementary Table 8: the detailed information of enriched CSCC-related KEGG pathways (P adjust< 0.05). Supplementary Table 9: the topological parameters of component-target-pathway network through Cytoscape Network analyzer's calculation. Supplementary Table 10: the topological parameters of gut microbiota in the family level through Cytoscape Network analyzer's calculation. [file 9521073.zip › 9521073/Supplementary Table 4.xlsx]

## Sheet: Sheet1
Supplementary Table 4| The topological parameters of 8 major UC-related targets.
Genes/ proteins	Description	Degree	Betweenness Centrality	Average Shortest Path Length	Closeness Centrality
ESR1	Estrogen Receptor 1	79	0.297972	1.69231	0.590909
PPARG	Peroxisome Proliferator Activated Receptor Gamma	59	0.0952692	2.06838	0.483471
PRSS1	Serine Protease 1	56	0.0848927	2.32479	0.430147
GSK3B	Glycogen Synthase Kinase 3 Beta	56	0.0933844	2.08547	0.479508
ESR2	Estrogen Receptor 2	56	0.107605	2.10256	0.47561
PTGS1	Prostaglandin-Endoperoxide Synthase 1	51	0.221069	2.13675	0.468
CHEK1	Checkpoint Kinase 1	44	0.0570824	2.32479	0.430147
ACHE	Acetylcholinesterase (Cartwright Blood Group)	17	0.00414938	3.02564	0.330508
