# Supplementary material for: Integrating Pharmacology and Microbial Network Analysis with Experimental Validation to Reveal the Mechanism of Composite Sophora Colon-Soluble Capsule against Ulcerative Colitis
Source: Evid Based Complement Alternat Med. 2020 Apr 20;2020:9521073. doi: 10.1155/2020/9521073 (PMC7189316; doi:10.1155/2020/9521073)
Supplement: Supplementary Materials — Supplementary Table 1: the selected bioactive components (DL index≥ 0.18, OB ≥ 30%, and Caco-2 ≥ 0.4) in CSCC for analysis obtained from TCMSP database. Supplementary Table 2: the summary of protein targets from the candidate bioactive components of CSCC in the DrugBank database. Supplementary Table 3: the detailed information of UC-related human targets (relevance score≥ 1) collected from GeneCards database. Supplementary Table 4: the topological parameters of major UC-related target genes with higher degree than average (degree = 5.022). Supplementary Table 5: the topological parameters of major bioactive components in CSCC with node degrees higher than average (degree = 5.022). Supplementary Table 6: the topological parameters of PPI network obtained from STRING database. Supplementary Table 7: the detailed information of enriched CSCC-related GO annotations (P adjust< 0.05). Supplementary Table 8: the detailed information of enriched CSCC-related KEGG pathways (P adjust< 0.05). Supplementary Table 9: the topological parameters of component-target-pathway network through Cytoscape Network analyzer's calculation. Supplementary Table 10: the topological parameters of gut microbiota in the family level through Cytoscape Network analyzer's calculation. [file 9521073.zip › 9521073/Supplementary Table 5.xlsx]

## Sheet: 11
Supplementary Table 5| The topological parameters of 46 major bioactive components.
Type	Molecular Name	Number	Degree	Betweenness Centrality	Average Shortest Path Length	Closeness Centrality
SFR	Formononetin	MOL000392	18	0.00391261	2.34188	0.427007
LR	Beta-sitosterol	MOL000358	12	0.0861704	2.87179	0.348214
LR	Licochalcone a	MOL000497	10	0.192031	2.13675	0.468
IN	Indirubin	MOL002309	9	0.0372895	2.32479	0.430147
LR	2-[(3R)-8,8-dimethyl-3,4-dihydro-2H-pyrano[6,5-f]chromen-3-yl]-5-methoxyphenol	MOL004978	9	0.00763578	2.32479	0.430147
LR	Glabridin	MOL004908	8	0.00442254	2.47863	0.403448
LR	Shinpterocarpin	MOL004891	8	0.0167539	2.34188	0.427007
LR	Licoagrocarpin	MOL005003	8	0.00661084	2.34188	0.427007
LR	Glabrone	MOL004912	8	0.00391261	2.34188	0.427007
LR	7-Methoxy-2-methyl isoflavone	MOL003896	8	0.00391261	2.34188	0.427007
LR	3'-Methoxyglabridin	MOL004974	8	0.00391261	2.34188	0.427007
SFR	Matrine	MOL005944	7	0.148323	3.69231	0.270833
LR	Phaseolinisoflavan	MOL004833	7	0.00148453	2.49573	0.400685
LR	Licoisoflavone B	MOL004884	7	0.00148453	2.49573	0.400685
LR	Glyasperin C	MOL004811	7	0.00148453	2.49573	0.400685
LR	LRnin A	MOL004856	7	0.00148453	2.49573	0.400685
BS	1-(4-hydroxybenzyl)-4-methoxy-9,10-dihydrophenanthrene-2,7-diol	MOL005755	7	0.0193484	2.35897	0.423913
SFR	Phaseolin	MOL000456	7	0.00544942	2.35897	0.423913
LR	Glyasperins M	MOL005007	7	0.00328925	2.35897	0.423913
LR	7-Acetoxy-2-methylisoflavone	MOL004991	7	0.00324884	2.35897	0.423913
LR	Vestitol	MOL000500	7	0.0027845	2.35897	0.423913
LR	Odoratin	MOL005016	7	0.0027845	2.35897	0.423913
LR	Kanzonols W	MOL004820	7	0.0027845	2.35897	0.423913
LR	HMO	MOL004957	7	0.0027845	2.35897	0.423913
LR	Calycosin	MOL000417	7	0.0027845	2.35897	0.423913
LR	3'-Hydroxy-4'-O-Methylglabridin	MOL004966	7	0.0027845	2.35897	0.423913
SFR	Inermine	MOL001484	6	0.00305279	2.73504	0.365625
LR	Semilicoisoflavone B	MOL004827	6	0.00111518	2.52991	0.39527
LR	Glyasperin B	MOL004808	6	0.00116922	2.51282	0.397959
SFR	Wighteone	MOL003673	6	0.00069906	2.51282	0.397959
LR	Lupiwighteone	MOL003656	6	0.00069906	2.51282	0.397959
LR	Licoagroisoflavone	MOL005012	6	0.00069906	2.51282	0.397959
LR	LRnin G	MOL005000	6	0.00069906	2.51282	0.397959
LR	LRnin B	MOL004857	6	0.00069906	2.51282	0.397959
LR	Eurycarpin A	MOL004915	6	0.00069906	2.51282	0.397959
LR	5,7-dihydroxy-3-(4-methoxyphenyl)-8-(3-methylbut-2-enyl)chromone	MOL004864	6	0.00069906	2.51282	0.397959
LR	3-(2,4-dihydroxyphenyl)-8-(1,1-dimethylprop-2-enyl)-7-hydroxy-5-methoxy-coumarin	MOL004849	6	0.00069906	2.51282	0.397959
LR	Glepidotin A	MOL004828	6	0.00226046	2.37607	0.420863
SFR	8-Isopentenyl-kaempferol	MOL003542	6	0.00226046	2.37607	0.420863
LR	Glyasperin F	MOL004810	6	0.0022544	2.37607	0.420863
LR	Glabrene	MOL004911	6	0.0022544	2.37607	0.420863
BS	4,7-dihydroxy-1-p-hydroxybenzyl-2-methoxy-9,10-dihydrophenanthrene	MOL005768	6	0.0022544	2.37607	0.420863
LR	1-Methoxyphaseollidin	MOL004959	6	0.0022544	2.37607	0.420863
LR	Licochalcone B	MOL004841	6	0.00223264	2.37607	0.420863
LR	Glypallichalcone	MOL004835	6	0.00223264	2.37607	0.420863
LR	(E)-1-(2,4-dihydroxyphenyl)-3-(2,2-dimethylchromen-6-yl)prop-2-en-1-one	MOL004815	6	0.00223264	2.37607	0.420863
