# Supplementary material for: Integrating Pharmacology and Microbial Network Analysis with Experimental Validation to Reveal the Mechanism of Composite Sophora Colon-Soluble Capsule against Ulcerative Colitis
Source: Evid Based Complement Alternat Med. 2020 Apr 20;2020:9521073. doi: 10.1155/2020/9521073 (PMC7189316; doi:10.1155/2020/9521073)
Supplement: Supplementary Materials — Supplementary Table 1: the selected bioactive components (DL index≥ 0.18, OB ≥ 30%, and Caco-2 ≥ 0.4) in CSCC for analysis obtained from TCMSP database. Supplementary Table 2: the summary of protein targets from the candidate bioactive components of CSCC in the DrugBank database. Supplementary Table 3: the detailed information of UC-related human targets (relevance score≥ 1) collected from GeneCards database. Supplementary Table 4: the topological parameters of major UC-related target genes with higher degree than average (degree = 5.022). Supplementary Table 5: the topological parameters of major bioactive components in CSCC with node degrees higher than average (degree = 5.022). Supplementary Table 6: the topological parameters of PPI network obtained from STRING database. Supplementary Table 7: the detailed information of enriched CSCC-related GO annotations (P adjust< 0.05). Supplementary Table 8: the detailed information of enriched CSCC-related KEGG pathways (P adjust< 0.05). Supplementary Table 9: the topological parameters of component-target-pathway network through Cytoscape Network analyzer's calculation. Supplementary Table 10: the topological parameters of gut microbiota in the family level through Cytoscape Network analyzer's calculation. [file 9521073.zip › 9521073/Supplementary Table 6.xlsx]

## Sheet: 2
Supplementary Table 6| The topological parameters of PPI network.
Genes/proteins	Description	Degree	Average Shortest Path Length	Betweenness Centrality	Closeness Centrality
CCND1	Cyclin D1	13	1.61538	0.153599	0.619048
CASP3	Caspase 3	12	1.61538	0.167293	0.619048
MYC	MYC Proto-Oncogene, BHLH Transcription Factor	11	1.65385	0.0795382	0.604651
IL6	Interleukin 6 Signal Transducer	10	1.61538	0.215549	0.619048
ESR1	Estrogen Receptor 1	9	1.73077	0.110157	0.577778
EGFR	Epidermal Growth Factor Receptor	9	1.73077	0.0637294	0.577778
CASP8	Caspase 8	8	2	0.0445619	0.5
RELA	RELA Proto-Oncogene, NF-KB Subunit	8	1.76923	0.0611313	0.565217
RB1	RB Transcriptional Corepressor 1	7	1.84615	0.0284733	0.541667
BCL2	BCL2 Like 15	7	1.92308	0.0644913	0.52
CDK4	Cyclin Dependent Kinase 4	6	2.15385	0.00637274	0.464286
CASP9	Caspase 9	6	2.11538	0.0180868	0.472727
PPARG	Peroxisome Proliferator Activated Receptor Gamma	6	2.03846	0.0411245	0.490566
CDK6	Cyclin-dependent kinase 6	5	2.30769	0.00104895	0.433333
FAS	Fas Ligand	5	2.38462	0.00076923	0.419355
APAF1	Apoptotic Peptidase Activating Factor 1	5	2.30769	0.00438228	0.433333
MAPK10	Mitogen-Activated Protein Kinase 10	5	2.03846	0.0114995	0.490566
TNFRSF10B	TNF Receptor Superfamily Member 10b	4	2.42308	0	0.412698
AHR	Aryl Hydrocarbon Receptor	4	2.23077	0.147692	0.448276
GSK3B	Glycogen Synthase Kinase 3 Beta	4	2.38462	0	0.419355
ICAM1	Intercellular Adhesion Molecule 1	4	2.23077	0.00889744	0.448276
ESR2	Estrogen Receptor 2	4	2.15385	0.0031857	0.464286
CD44	CD44 Molecule (Indian Blood Group)	3	2.34615	0.00438828	0.42623
CYP1A1	Cytochrome P450 Family 1 Subfamily A Member 1	2	3.15385	0	0.317073
RXRB	Retinoid X Receptor Beta	2	2.5	0.0040293	0.4
CYP3A4	Cytochrome P450 Family 3 Subfamily A Member 4	2	3.15385	0	0.317073
PON1	Paraoxonase 1	1	2.57692	0	0.38806
