# Supplementary material for: Integrating Pharmacology and Microbial Network Analysis with Experimental Validation to Reveal the Mechanism of Composite Sophora Colon-Soluble Capsule against Ulcerative Colitis
Source: Evid Based Complement Alternat Med. 2020 Apr 20;2020:9521073. doi: 10.1155/2020/9521073 (PMC7189316; doi:10.1155/2020/9521073)
Supplement: Supplementary Materials — Supplementary Table 1: the selected bioactive components (DL index≥ 0.18, OB ≥ 30%, and Caco-2 ≥ 0.4) in CSCC for analysis obtained from TCMSP database. Supplementary Table 2: the summary of protein targets from the candidate bioactive components of CSCC in the DrugBank database. Supplementary Table 3: the detailed information of UC-related human targets (relevance score≥ 1) collected from GeneCards database. Supplementary Table 4: the topological parameters of major UC-related target genes with higher degree than average (degree = 5.022). Supplementary Table 5: the topological parameters of major bioactive components in CSCC with node degrees higher than average (degree = 5.022). Supplementary Table 6: the topological parameters of PPI network obtained from STRING database. Supplementary Table 7: the detailed information of enriched CSCC-related GO annotations (P adjust< 0.05). Supplementary Table 8: the detailed information of enriched CSCC-related KEGG pathways (P adjust< 0.05). Supplementary Table 9: the topological parameters of component-target-pathway network through Cytoscape Network analyzer's calculation. Supplementary Table 10: the topological parameters of gut microbiota in the family level through Cytoscape Network analyzer's calculation. [file 9521073.zip › 9521073/Supplementary Table 7.xlsx]

## Sheet: GO
Supplementary Table 7| The detailed information of CSCC-related GO annotations.
ID	Term	FDR	Related Targets	Count
GO:0004879	nuclear receptor activity	1.0694e-06	ESR1 ,PPARG ,ESR2 ,RXRB ,AHR	5
GO:0098531	transcription factor activity, direct ligand regulated sequence-specific DNA binding	1.0694e-06	ESR1 ,PPARG ,ESR2 ,RXRB ,AHR	5
GO:0003707	steroid hormone receptor activity	1.75735e-06	ESR1 ,PPARG ,ESR2 ,RXRB ,NR3C2	5
GO:0097153	cysteine-type endopeptidase activity involved in apoptotic process	7.90533e-05	CASP3 ,CASP9 ,CASP8	3
GO:0001085	RNA polymerase II transcription factor binding	0.000172363	ESR1 ,PPARG ,GSK3B ,AHR ,RB1	5
GO:0031625	ubiquitin protein ligase binding	0.000174285	GSK3B ,RELA ,BCL2 ,CASP8 ,EGFR ,RB1	6
GO:0001223	transcription coactivator binding	0.000174285	ESR1 ,RELA ,AHR	3
GO:0044389	ubiquitin-like protein ligase binding	0.000199635	GSK3B ,RELA ,BCL2 ,CASP8 ,EGFR ,RB1	6
GO:0033613	activating transcription factor binding	0.000212428	PPARG ,RELA ,MYC ,RB1	4
GO:0005496	steroid binding	0.000297218	ESR1 ,ESR2 ,CYP3A4 ,NR3C2	4
GO:0001221	transcription cofactor binding	0.00075601	ESR1 ,RELA ,AHR	3
GO:0070888	E-box binding	0.00109219	PPARG ,MYC ,AHR	3
GO:0070491	repressing transcription factor binding	0.00287272	PPARG ,RELA ,MYC	3
GO:0005123	death receptor binding	0.00441556	CASP3 ,CASP8	2
GO:0035258	steroid hormone receptor binding	0.00534537	ESR1 ,PPARG ,RB1	3
GO:0001091	RNA polymerase II basal transcription factor binding	0.00538127	ESR1 ,AHR	2
GO:0017025	TBP-class protein binding	0.00614513	ESR1 ,AHR	2
GO:0004197	cysteine-type endopeptidase activity	0.00875642	CASP3 ,CASP9 ,CASP8	3
GO:0051059	NF-kappaB binding	0.00959517	GSK3B ,RELA	2
GO:0002020	protease binding	0.0104753	GSK3B ,CASP3 ,BCL2	3
GO:0016712	oxidoreductase activity, acting on paired donors, with incorporation or reduction of molecular oxygen, reduced flavin or flavoprotein as one donor, and incorporation of one atom of oxygen	0.0105735	CYP3A4 ,CYP1A1	2
GO:0020037	heme binding	0.0111005	PTGS1 ,CYP3A4 ,CYP1A1	3
GO:0019903	protein phosphatase binding	0.0115852	PPARG ,BCL2 ,EGFR	3
GO:0019825	oxygen binding	0.0115852	CYP3A4 ,CYP1A1	2
GO:0046906	tetrapyrrole binding	0.0115852	PTGS1 ,CYP3A4 ,CYP1A1	3
GO:0003713	transcription coactivator activity	0.0115852	PPARG ,ESR2 ,RXRB ,RB1	4
GO:0008395	steroid hydroxylase activity	0.0115852	CYP3A4 ,CYP1A1	2
GO:0035257	nuclear hormone receptor binding	0.0122496	ESR1 ,PPARG ,RB1	3
GO:0051879	Hsp90 protein binding	0.0125432	CYP1A1 ,AHR	2
GO:0030331	estrogen receptor binding	0.0125783	ESR1 ,PPARG	2
GO:0016705	oxidoreductase activity, acting on paired donors, with incorporation or reduction of molecular oxygen	0.0125783	PTGS1 ,CYP3A4 ,CYP1A1	3
GO:0032813	tumor necrosis factor receptor superfamily binding	0.0138425	CASP3 ,CASP8	2
GO:0042805	actinin binding	0.0138425	PPARG ,RELA	2
GO:0016538	cyclin-dependent protein serine/threonine kinase regulator activity	0.0152194	CASP3 ,CCND1	2
GO:0008234	cysteine-type peptidase activity	0.0161765	CASP3 ,CASP9 ,CASP8	3
GO:0019902	phosphatase binding	0.0161765	PPARG ,BCL2 ,EGFR	3
GO:0051427	hormone receptor binding	0.0161765	ESR1 ,PPARG ,RB1	3
GO:0042165	neurotransmitter binding	0.0170911	HTR3A ,ACHE	2
GO:0043621	protein self-association	0.0172522	PPARG ,ACHE	2
GO:0004175	endopeptidase activity	0.0219041	PRSS1 ,CASP3 ,CASP9 ,CASP8	4
GO:0005518	collagen binding	0.0224672	ACHE ,CD44	2
GO:0001228	DNA-binding transcription activator activity, RNA polymerase II-specific	0.0224672	ESR1 ,RELA ,MYC ,RXRB	4
GO:0004674	protein serine/threonine kinase activity	0.0224672	GSK3B ,CHEK1 ,EGFR ,MAPK10	4
GO:0001098	basal transcription machinery binding	0.0244175	ESR1 ,AHR	2
GO:0001099	basal RNA polymerase II transcription machinery binding	0.0244175	ESR1 ,AHR	2
GO:0001618	virus receptor activity	0.0246548	ICAM1 ,EGFR	2
GO:0104005	hijacked molecular function	0.0246548	ICAM1 ,EGFR	2
GO:0070405	ammonium ion binding	0.0247775	HTR3A ,ACHE	2
GO:0001227	DNA-binding transcription repressor activity, RNA polymerase II-specific	0.0257856	PPARG ,RELA ,MYC	3
GO:0008013	beta-catenin binding	0.0282657	ESR1 ,GSK3B	2
GO:0005126	cytokine receptor binding	0.0390241	IL6 ,CASP3 ,CASP8	3
GO:0004497	monooxygenase activity	0.0390241	CYP3A4 ,CYP1A1	2
GO:0042562	hormone binding	0.0405327	ACHE ,EGFR	2
GO:0042826	histone deacetylase binding	0.046724	RELA ,CCND1	2
GO:0031072	heat shock protein binding	0.0482699	CYP1A1 ,AHR	2
GO:0004955	prostaglandin receptor activity	0.0482699	PPARG	1
GO:0043176	amine binding	0.0482699	HTR3A	1
GO:0051378	serotonin binding	0.0482699	HTR3A	1
GO:0051400	BH domain binding	0.0482699	BCL2	1
GO:0070513	death domain binding	0.0482699	BCL2	1
