# Supplementary material for: Integrating Pharmacology and Microbial Network Analysis with Experimental Validation to Reveal the Mechanism of Composite Sophora Colon-Soluble Capsule against Ulcerative Colitis
Source: Evid Based Complement Alternat Med. 2020 Apr 20;2020:9521073. doi: 10.1155/2020/9521073 (PMC7189316; doi:10.1155/2020/9521073)
Supplement: Supplementary Materials — Supplementary Table 1: the selected bioactive components (DL index≥ 0.18, OB ≥ 30%, and Caco-2 ≥ 0.4) in CSCC for analysis obtained from TCMSP database. Supplementary Table 2: the summary of protein targets from the candidate bioactive components of CSCC in the DrugBank database. Supplementary Table 3: the detailed information of UC-related human targets (relevance score≥ 1) collected from GeneCards database. Supplementary Table 4: the topological parameters of major UC-related target genes with higher degree than average (degree = 5.022). Supplementary Table 5: the topological parameters of major bioactive components in CSCC with node degrees higher than average (degree = 5.022). Supplementary Table 6: the topological parameters of PPI network obtained from STRING database. Supplementary Table 7: the detailed information of enriched CSCC-related GO annotations (P adjust< 0.05). Supplementary Table 8: the detailed information of enriched CSCC-related KEGG pathways (P adjust< 0.05). Supplementary Table 9: the topological parameters of component-target-pathway network through Cytoscape Network analyzer's calculation. Supplementary Table 10: the topological parameters of gut microbiota in the family level through Cytoscape Network analyzer's calculation. [file 9521073.zip › 9521073/Supplementary Table 8.xlsx]

## Sheet: KEGG
Supplementary Table 8| The detailed information of CSCC-related KEGG pathways.
ID	Description	FDR	Related targets	Count
hsa05169	Epstein-Barr virus infection	1.87478e-10	IL6 ,RELA ,CASP3 ,MYC ,ICAM1 ,CD44 ,BCL2 ,CASP9 ,CASP8 ,MAPK10 ,CCND1 ,RB1	12
hsa05167	Kaposi sarcoma-associated herpesvirus infection	1.15866e-09	GSK3B ,IL6 ,RELA ,CASP3 ,MYC ,ICAM1 ,CASP9 ,CASP8 ,MAPK10 ,CCND1 ,RB1	11
hsa05210	Colorectal cancer	2.07181e-08	GSK3B ,CASP3 ,MYC ,BCL2 ,CASP9 ,EGFR ,MAPK10 ,CCND1	8
hsa05162	Measles	2.15129e-08	GSK3B ,IL6 ,RELA ,CASP3 ,BCL2 ,CASP9 ,CASP8 ,MAPK10 ,CCND1	9
hsa05222	Small cell lung cancer	2.15129e-08	RELA ,CASP3 ,MYC ,RXRB ,BCL2 ,CASP9 ,CCND1 ,RB1	8
hsa05160	Hepatitis C	4.80293e-08	GSK3B ,RELA ,CASP3 ,MYC ,CASP9 ,CASP8 ,EGFR ,CCND1 ,RB1	9
hsa05163	Human cytomegalovirus infection	5.33431e-08	GSK3B ,IL6 ,RELA ,CASP3 ,MYC ,CASP9 ,CASP8 ,EGFR ,CCND1 ,RB1	10
hsa05161	Hepatitis B	5.33431e-08	IL6 ,RELA ,CASP3 ,MYC ,BCL2 ,CASP9 ,CASP8 ,MAPK10 ,RB1	9
hsa05215	Prostate cancer	5.89833e-07	GSK3B ,RELA ,BCL2 ,CASP9 ,EGFR ,CCND1 ,RB1	7
hsa01522	Endocrine resistance	5.89833e-07	ESR1 ,ESR2 ,BCL2 ,EGFR ,MAPK10 ,CCND1 ,RB1	7
hsa04933	AGE-RAGE signaling pathway in diabetic complications	6.17548e-07	IL6 ,RELA ,CASP3 ,ICAM1 ,BCL2 ,MAPK10 ,CCND1	7
hsa04215	Apoptosis - multiple species	1.02862e-06	CASP3 ,BCL2 ,CASP9 ,CASP8 ,MAPK10	5
hsa04917	Prolactin signaling pathway	1.64372e-06	ESR1 ,GSK3B ,ESR2 ,RELA ,MAPK10 ,CCND1	6
hsa04115	p53 signaling pathway	1.81009e-06	CHEK1 ,CASP3 ,BCL2 ,CASP9 ,CASP8 ,CCND1	6
hsa05212	Pancreatic cancer	2.34143e-06	RELA ,CASP9 ,EGFR ,MAPK10 ,CCND1 ,RB1	6
hsa05224	Breast cancer	5.87198e-06	ESR1 ,GSK3B ,ESR2 ,MYC ,EGFR ,CCND1 ,RB1	7
hsa05166	Human T-cell leukemia virus 1 infection	5.87198e-06	CHEK1 ,IL6 ,RELA ,MYC ,ICAM1 ,MAPK10 ,CCND1 ,RB1	8
hsa05226	Gastric cancer	5.89373e-06	GSK3B ,MYC ,RXRB ,BCL2 ,EGFR ,CCND1 ,RB1	7
hsa04657	IL-17 signaling pathway	6.59422e-06	GSK3B ,IL6 ,RELA ,CASP3 ,CASP8 ,MAPK10	6
hsa05134	Legionellosis	1.19866e-05	IL6 ,RELA ,CASP3 ,CASP9 ,CASP8	5
hsa05164	Influenza A	1.19866e-05	PRSS1 ,IL6 ,RELA ,CASP3 ,ICAM1 ,CASP9 ,CASP8	7
hsa05213	Endometrial cancer	1.19866e-05	GSK3B ,MYC ,CASP9 ,EGFR ,CCND1	5
hsa05416	Viral myocarditis	1.35998e-05	CASP3 ,ICAM1 ,CASP9 ,CASP8 ,CCND1	5
hsa04668	TNF signaling pathway	1.41041e-05	IL6 ,RELA ,CASP3 ,ICAM1 ,CASP8 ,MAPK10	6
hsa05145	Toxoplasmosis	1.41041e-05	RELA ,CASP3 ,BCL2 ,CASP9 ,CASP8 ,MAPK10	6
hsa05152	Tuberculosis	1.46052e-05	IL6 ,RELA ,CASP3 ,BCL2 ,CASP9 ,CASP8 ,MAPK10	7
hsa04919	Thyroid hormone signaling pathway	1.80158e-05	ESR1 ,GSK3B ,MYC ,RXRB ,CASP9 ,CCND1	6
hsa05223	Non-small cell lung cancer	1.80158e-05	RXRB ,CASP9 ,EGFR ,CCND1 ,RB1	5
hsa05205	Proteoglycans in cancer	3.01411e-05	ESR1 ,CASP3 ,MYC ,HPSE ,CD44 ,EGFR ,CCND1	7
hsa04210	Apoptosis	3.63642e-05	RELA ,CASP3 ,BCL2 ,CASP9 ,CASP8 ,MAPK10	6
hsa05170	Human immunodeficiency virus 1 infection	3.63642e-05	CHEK1 ,RELA ,CASP3 ,BCL2 ,CASP9 ,CASP8 ,MAPK10	7
hsa05216	Thyroid cancer	4.11832e-05	PPARG ,MYC ,RXRB ,CCND1	4
hsa04932	Non-alcoholic fatty liver disease (NAFLD)	5.60913e-05	GSK3B ,IL6 ,RELA ,CASP3 ,CASP8 ,MAPK10	6
hsa05219	Bladder cancer	5.88599e-05	MYC ,EGFR ,CCND1 ,RB1	4
hsa04218	Cellular senescence	7.95325e-05	CHEK1 ,IL6 ,RELA ,MYC ,CCND1 ,RB1	6
hsa04151	PI3K-Akt signaling pathway	9.95814e-05	GSK3B ,IL6 ,RELA ,MYC ,BCL2 ,CASP9 ,EGFR ,CCND1	8
hsa04659	Th17 cell differentiation	0.00014681	IL6 ,RELA ,RXRB ,AHR ,MAPK10	5
hsa05130	Pathogenic Escherichia coli infection	0.000259204	IL6 ,RELA ,CASP3 ,CASP9 ,CASP8 ,MAPK10	6
hsa05203	Viral carcinogenesis	0.000259204	CHEK1 ,RELA ,CASP3 ,CASP8 ,CCND1 ,RB1	6
hsa04110	Cell cycle	0.000275968	GSK3B ,CHEK1 ,MYC ,CCND1 ,RB1	5
hsa05120	Epithelial cell signaling in Helicobacter pylori infection	0.000411919	RELA ,CASP3 ,EGFR ,MAPK10	4
hsa05165	Human papillomavirus infection	0.000462859	GSK3B ,RELA ,CASP3 ,CASP8 ,EGFR ,CCND1 ,RB1	7
hsa01524	Platinum drug resistance	0.000462859	CASP3 ,BCL2 ,CASP9 ,CASP8	4
hsa05133	Pertussis	0.000517563	IL6 ,RELA ,CASP3 ,MAPK10	4
hsa05220	Chronic myeloid leukemia	0.000517563	RELA ,MYC ,CCND1 ,RB1	4
hsa01521	EGFR tyrosine kinase inhibitor resistance	0.000588647	GSK3B ,IL6 ,BCL2 ,EGFR	4
hsa04934	Cushing syndrome	0.000675749	GSK3B ,AHR ,EGFR ,CCND1 ,RB1	5
hsa04012	ErbB signaling pathway	0.000749234	GSK3B ,MYC ,EGFR ,MAPK10	4
hsa04630	JAK-STAT signaling pathway	0.000796965	IL6 ,MYC ,BCL2 ,EGFR ,CCND1	5
hsa05225	Hepatocellular carcinoma	0.00092527	GSK3B ,MYC ,EGFR ,CCND1 ,RB1	5
hsa04621	NOD-like receptor signaling pathway	0.00128132	IL6 ,RELA ,BCL2 ,CASP8 ,MAPK10	5
hsa05142	Chagas disease (American trypanosomiasis)	0.0013929	IL6 ,RELA ,CASP8 ,MAPK10	4
hsa05202	Transcriptional misregulation in cancer	0.00139795	PPARG ,IL6 ,RELA ,MYC ,RXRB	5
hsa04620	Toll-like receptor signaling pathway	0.00141804	IL6 ,RELA ,CASP8 ,MAPK10	4
hsa04625	C-type lectin receptor signaling pathway	0.00141804	IL6 ,RELA ,CASP8 ,MAPK10	4
hsa04931	Insulin resistance	0.00160755	GSK3B ,IL6 ,RELA ,MAPK10	4
hsa04066	HIF-1 signaling pathway	0.00163554	IL6 ,RELA ,BCL2 ,EGFR	4
hsa04510	Focal adhesion	0.00174114	GSK3B ,BCL2 ,EGFR ,MAPK10 ,CCND1	5
hsa05206	MicroRNAs in cancer	0.00181995	CASP3 ,MYC ,CD44 ,BCL2 ,EGFR ,CCND1	6
hsa04340	Hedgehog signaling pathway	0.00200404	GSK3B ,BCL2 ,CCND1	3
hsa05014	Amyotrophic lateral sclerosis (ALS)	0.00208944	CASP3 ,BCL2 ,CASP9	3
hsa04722	Neurotrophin signaling pathway	0.00209482	GSK3B ,RELA ,BCL2 ,MAPK10	4
hsa05135	Yersinia infection	0.0021275	GSK3B ,IL6 ,RELA ,MAPK10	4
hsa04068	FoxO signaling pathway	0.00290848	IL6 ,EGFR ,MAPK10 ,CCND1	4
hsa04915	Estrogen signaling pathway	0.00347553	ESR1 ,ESR2 ,BCL2 ,EGFR	4
hsa05418	Fluid shear stress and atherosclerosis	0.00351575	RELA ,ICAM1 ,BCL2 ,MAPK10	4
hsa05131	Shigellosis	0.00415195	RELA ,CD44 ,MAPK10	3
hsa05221	Acute myeloid leukemia	0.00415195	RELA ,MYC ,CCND1	3
hsa04920	Adipocytokine signaling pathway	0.00445414	RELA ,RXRB ,MAPK10	3
hsa04622	RIG-I-like receptor signaling pathway	0.0045763	RELA ,CASP8 ,MAPK10	3
hsa05218	Melanoma	0.0048926	EGFR ,CCND1 ,RB1	3
hsa04310	Wnt signaling pathway	0.00534971	GSK3B ,MYC ,MAPK10 ,CCND1	4
hsa05214	Glioma	0.00534971	EGFR ,CCND1 ,RB1	3
hsa05132	Salmonella infection	0.006346	IL6 ,RELA ,MAPK10	3
hsa05010	Alzheimer disease	0.00661158	GSK3B ,CASP3 ,CASP9 ,CASP8	4
hsa04010	MAPK signaling pathway	0.00765192	RELA ,CASP3 ,MYC ,EGFR ,MAPK10	5
hsa05016	Huntington disease	0.00994787	PPARG ,CASP3 ,CASP9 ,CASP8	4
hsa01523	Antifolate resistance	0.0116482	IL6 ,RELA	2
hsa04064	NF-kappa B signaling pathway	0.0116482	RELA ,ICAM1 ,BCL2	3
hsa05146	Amoebiasis	0.0116482	IL6 ,RELA ,CASP3	3
hsa04660	T cell receptor signaling pathway	0.0121442	GSK3B ,RELA ,MAPK10	3
hsa04928	Parathyroid hormone synthesis, secretion and action	0.0126489	RXRB ,BCL2 ,EGFR	3
hsa05168	Herpes simplex virus 1 infection	0.0133886	IL6 ,RELA ,CASP3 ,BCL2 ,CASP9 ,CASP8	6
hsa05143	African trypanosomiasis	0.0152902	IL6 ,ICAM1	2
hsa04726	Serotonergic synapse	0.0152902	PTGS1 ,HTR3A ,CASP3	3
hsa04071	Sphingolipid signaling pathway	0.0166029	RELA ,BCL2 ,MAPK10	3
hsa04380	Osteoclast differentiation	0.0200333	PPARG ,RELA ,MAPK10	3
hsa04926	Relaxin signaling pathway	0.0202296	RELA ,EGFR ,MAPK10	3
hsa05144	Malaria	0.0259231	IL6 ,ICAM1	2
hsa04390	Hippo signaling pathway	0.0318577	GSK3B ,MYC ,CCND1	3
hsa00140	Steroid hormone biosynthesis	0.0356398	CYP3A4 ,CYP1A1	2
hsa04217	Necroptosis	0.0356398	BCL2 ,CASP8 ,MAPK10	3
hsa04623	Cytosolic DNA-sensing pathway	0.038453	IL6 ,RELA	2
hsa04137	Mitophagy - animal	0.0399183	RELA ,MAPK10	2
hsa05321	Inflammatory bowel disease (IBD)	0.0399183	IL6 ,RELA	2
hsa00830	Retinol metabolism	0.0418092	CYP3A4 ,CYP1A1	2
hsa05230	Central carbon metabolism in cancer	0.0437152	MYC ,EGFR	2
