# Supplementary material for: Integrating Pharmacology and Microbial Network Analysis with Experimental Validation to Reveal the Mechanism of Composite Sophora Colon-Soluble Capsule against Ulcerative Colitis
Source: Evid Based Complement Alternat Med. 2020 Apr 20;2020:9521073. doi: 10.1155/2020/9521073 (PMC7189316; doi:10.1155/2020/9521073)
Supplement: Supplementary Materials — Supplementary Table 1: the selected bioactive components (DL index≥ 0.18, OB ≥ 30%, and Caco-2 ≥ 0.4) in CSCC for analysis obtained from TCMSP database. Supplementary Table 2: the summary of protein targets from the candidate bioactive components of CSCC in the DrugBank database. Supplementary Table 3: the detailed information of UC-related human targets (relevance score≥ 1) collected from GeneCards database. Supplementary Table 4: the topological parameters of major UC-related target genes with higher degree than average (degree = 5.022). Supplementary Table 5: the topological parameters of major bioactive components in CSCC with node degrees higher than average (degree = 5.022). Supplementary Table 6: the topological parameters of PPI network obtained from STRING database. Supplementary Table 7: the detailed information of enriched CSCC-related GO annotations (P adjust< 0.05). Supplementary Table 8: the detailed information of enriched CSCC-related KEGG pathways (P adjust< 0.05). Supplementary Table 9: the topological parameters of component-target-pathway network through Cytoscape Network analyzer's calculation. Supplementary Table 10: the topological parameters of gut microbiota in the family level through Cytoscape Network analyzer's calculation. [file 9521073.zip › 9521073/Supplementary Table 9.xlsx]

## Sheet: figure 7
Supplementary Table 9| The topological parameters of Components-targets-Pathways network.
Name	Type	Average Shortest Path Length	Betweenness Centrality	Closeness Centrality	Degree
ESR1	gene	1.82482	0.249752	0.548	82
GSK3B	gene	1.91241	0.247409	0.522901	66
PTGS1	gene	2.26277	0.130358	0.441935	51
ESR2	gene	2.17518	0.0891865	0.459732	59
CHEK1	gene	2.23358	0.0787238	0.447712	46
PRSS1	gene	2.32117	0.0654601	0.430818	56
PPARG	gene	2.20438	0.0548731	0.453642	59
licochalcone a	LT	2.11679	0.0452325	0.472414	10
Kaposi sarcoma-associated herpesvirus infection	pathway	2.46715	0.0409146	0.405325	11
IL6	gene	3.15328	0.0357765	0.31713	12
RELA	gene	2.67153	0.0341486	0.374317	16
indirubin	IN	2.27737	0.0322947	0.439103	9
ICAM1	gene	3.24088	0.0307221	0.308559	6
beta-sitosterol	LT	2.78832	0.0304198	0.358639	12
Human T-cell leukemia virus 1 infection	pathway	2.72993	0.027648	0.36631	8
CCND1	gene	2.67153	0.0219599	0.374317	17
Human cytomegalovirus infection	pathway	2.52555	0.0204373	0.395954	10
MAPK10	gene	2.74453	0.020294	0.364362	13
Breast cancer	pathway	2.30657	0.0198028	0.433544	7
matrine	SFR	3.41606	0.0197232	0.292735	7
CASP3	gene	2.84672	0.0192225	0.351282	16
Epstein-Barr virus infection	pathway	3.29927	0.0188662	0.303097	12
Measles	pathway	2.52555	0.0186243	0.395954	9
Prolactin signaling pathway	pathway	2.29197	0.018111	0.436306	6
BCL2	gene	2.71533	0.0178266	0.36828	14
Endocrine resistance	pathway	2.29197	0.0171137	0.436306	7
shinpterocarpin	LT	2.30657	0.0156551	0.433544	8
hyperforin	SFR	4.21898	0.0145985	0.237024	2
RB1	gene	2.72993	0.0138636	0.36631	13
IL-17 signaling pathway	pathway	2.56934	0.0137564	0.389205	6
MYC	gene	2.84672	0.012473	0.351282	11
CASP9	gene	2.87591	0.0122336	0.347716	15
Hepatitis C	pathway	2.56934	0.0121623	0.389205	9
Colorectal cancer	pathway	2.56934	0.0100571	0.389205	8
Medicarpin	LT	2.32117	0.00977173	0.430818	5
p53 signaling pathway	pathway	2.80292	0.0085055	0.356771	6
CASP8	gene	2.93431	0.00802416	0.340796	12
"1-(4-hydroxybenzyl)-4-methoxy-9,10-dihydrophenanthrene-2,7-diol"	BS	2.32117	0.00780987	0.430818	7
Prostate cancer	pathway	2.59854	0.00699957	0.384831	7
Gastric cancer	pathway	2.61314	0.00691672	0.382682	7
"2-[(3R)-8,8-dimethyl-3,4-dihydro-2H-pyrano[6,5-f]chromen-3-yl]-5-methoxyphenol"	LT	2.26277	0.00687025	0.441935	9
Licoagrocarpin	LT	2.30657	0.00569056	0.433544	8
RXRB	gene	2.90511	0.00560461	0.344221	7
EGFR	gene	2.84672	0.00486665	0.351282	9
Phaseolin	SFR	2.32117	0.00471791	0.430818	7
Glabridin	LT	2.35036	0.00469754	0.425466	8
AGE-RAGE signaling pathway in diabetic complications	pathway	3.37226	0.00413141	0.296537	7
Small cell lung cancer	pathway	3.32847	0.00396057	0.300439	8
formononetin	SFR	2.29197	0.00380801	0.436306	18
7-Methoxy-2-methyl isoflavone	LT	2.29197	0.00380801	0.436306	8
Glabrone	LT	2.29197	0.00380801	0.436306	8
3'-Methoxyglabridin	LT	2.29197	0.00380801	0.436306	8
7-Acetoxy-2-methylisoflavone	LT	2.30657	0.00320501	0.433544	7
Hepatitis B	pathway	3.37226	0.00299696	0.296537	9
ACHE	gene	3.0073	0.00297151	0.332524	17
Glyasperins M	LT	2.33577	0.00296164	0.428125	7
Calycosin	LT	2.30657	0.00289161	0.433544	7
kanzonols W	LT	2.30657	0.00289161	0.433544	7
HMO	LT	2.30657	0.00289161	0.433544	7
3'-Hydroxy-4'-O-Methylglabridin	LT	2.30657	0.00289161	0.433544	7
Vestitol	LT	2.30657	0.00289161	0.433544	7
Odoratin	LT	2.30657	0.00289161	0.433544	7
8-Isopentenyl-kaempferol	SFR	2.32117	0.00239362	0.430818	6
Glepidotin A	LT	2.32117	0.00239362	0.430818	6
"(E)-1-(2,4-dihydroxyphenyl)-3-(2,2-dimethylchromen-6-yl)prop-2-en-1-one"	LT	2.32117	0.00235926	0.430818	6
Glypallichalcone	LT	2.32117	0.00235926	0.430818	6
Licochalcone B	LT	2.32117	0.00235926	0.430818	6
"4,7-dihydroxy-1-p-hydroxybenzyl-2-methoxy-9,10-dihydrophenanthrene"	BS	2.35036	0.00214675	0.425466	6
glyasperin F	LT	2.35036	0.00214675	0.425466	6
Glabrene	LT	2.35036	0.00214675	0.425466	6
1-Methoxyphaseollidin	LT	2.35036	0.00214675	0.425466	6
Glyasperin C	LT	2.37956	0.00213044	0.420245	7
Phaseolinisoflavan	LT	2.37956	0.00213044	0.420245	7
LTnin A	LT	2.37956	0.00213044	0.420245	7
Licoisoflavone B	LT	2.37956	0.00213044	0.420245	7
Inermine	SFR	2.91971	0.00191214	0.3425	6
Inermin	SFR	2.91971	0.00191214	0.3425	3
Glyceollin	SFR	2.36496	0.00183208	0.42284	5
Semilicoisoflavone B	LT	2.40876	0.00169629	0.415152	6
glyasperin B	LT	2.42336	0.00156159	0.412651	6
Wighteone	SFR	2.39416	0.0013929	0.417683	6
Lupiwighteone	LT	2.39416	0.0013929	0.417683	6
"3-(2,4-dihydroxyphenyl)-8-(1,1-dimethylprop-2-enyl)-7-hydroxy-5-methoxy-coumarin"	LT	2.39416	0.0013929	0.417683	6
LTnin B	LT	2.39416	0.0013929	0.417683	6
"5,7-dihydroxy-3-(4-methoxyphenyl)-8-(3-methylbut-2-enyl)chromone"	LT	2.39416	0.0013929	0.417683	6
Eurycarpin A	LT	2.39416	0.0013929	0.417683	6
LTnin G	LT	2.39416	0.0013929	0.417683	6
Licoagroisoflavone	LT	2.39416	0.0013929	0.417683	6
"1,3-dihydroxy-9-methoxy-6-benzofurano[3,2-c]chromenone"	LT	2.43796	0.00098163	0.41018	5
Pancreatic cancer	pathway	3.43066	0.00097057	0.291489	6
Isotrifoliol	LT	2.45255	0.00080981	0.407738	4
Jaranol	LT	2.56934	0.00078296	0.389205	4
SFRin	SFR	2.58394	0.00077933	0.387006	4
"3-(p-hydroxybenzyl)-4-methoxy-9,10-dihydrophenanthrene"	BS	2.58394	0.00077933	0.387006	4
Legionellosis	pathway	3.50365	0.00075553	0.285417	5
Inflacoumarin A	LT	2.58394	0.00074617	0.387006	4
Glycyrol	LT	2.46715	0.00069743	0.405325	4
"3-(3,4-dihydroxyphenyl)-5,7-dihydroxy-8-(3-methylbut-2-enyl)chromone"	LT	2.46715	0.00069743	0.405325	4
Phaseol	LT	2.46715	0.00069743	0.405325	4
Isolicoflavonol	LT	2.46715	0.00068155	0.405325	4
Glycyrin	LT	2.52555	0.00064559	0.395954	5
dehydroglyasperins C	LT	2.52555	0.00064559	0.395954	5
"(2S)-2-[4-hydroxy-3-(3-methylbut-2-enyl)phenyl]-8,8-dimethyl-2,3-dihydropyrano[2,3-f]chromen-4-one"	LT	2.48175	0.00059974	0.402941	4
licochalcone G	LT	2.48175	0.00059974	0.402941	4
(2S)-7-hydroxy-2-(4-hydroxyphenyl)-8-(3-methylbut-2-enyl)chroman-4-one	SFR	2.61314	0.0005338	0.382682	3
"6-(3-oxoindolin-2-ylidene)indolo[2,1-b]quinazolin-12-one"	IN	2.59854	0.00052422	0.384831	3
Apoptosis - multiple species	pathway	3.47445	0.00051721	0.287815	5
Licocoumarone	LT	2.51095	0.00046694	0.398256	3
Licoricone	LT	2.55474	0.00044439	0.391429	4
"(E)-3-[3,4-dihydroxy-5-(3-methylbut-2-enyl)phenyl]-1-(2,4-dihydroxyphenyl)prop-2-en-1-one"	LT	2.52555	0.00040066	0.395954	3
(2R)-7-hydroxy-2-(4-hydroxyphenyl)chroman-4-one	SFR	2.62774	0.00032363	0.380556	4
DFV	LT	2.62774	0.00032363	0.380556	2
Glepidotin B	LT	2.62774	0.00032363	0.380556	2
Glabranin	LT	2.62774	0.00032363	0.380556	2
Isoglycyrol	LT	2.55474	0.00029769	0.391429	2
HTR3A	gene	3.27007	0.00024274	0.305804	4
"2,3,4,7-tetramethoxyphenanthrene"	BS	2.83212	0.00016885	0.353093	2
"2-(3,4-dihydroxyphenyl)-5,7-dihydroxy-6-(3-methylbut-2-enyl)chromone"	LT	2.83212	0.00014708	0.353093	3
CD44	gene	4.26277	8.402e-05	0.234589	2
LTnin H	LT	2.74453	7.95e-05	0.364362	2
euchrenone	LT	2.77372	4.132e-05	0.360526	2
Kanzonol F	LT	2.77372	4.132e-05	0.360526	2
Xambioona	LT	2.77372	4.132e-05	0.360526	2
PON1	gene	3.78102	0	0.264479	2
CYP3A4	gene	5.21168	0	0.191877	1
HPSE	gene	4.40876	0	0.226821	1
sophocarpine	SFR	4.14599	0	0.241197	1
sophoridine	SFR	4.14599	0	0.241197	1
CYP1A1	gene	3.27007	0	0.305804	1
AHR	gene	3.27007	0	0.305804	1
"10h-indolo,[3,2-b],quinoline"	IN	3.25547	0	0.307175	1
Isoindigo	IN	3.25547	0	0.307175	1
Indigo	IN	3.25547	0	0.307175	1
(2S)-7-hydroxy-2-(4-hydroxyphenyl)-5-methoxy-8-(3-methylbut-2-enyl)chroman-4-one	SFR	2.81752	0	0.354922	1
blespirol	BS	2.81752	0	0.354922	1
"8-(6-hydroxy-2-benzofuranyl)-2,2-dimethyl-5-chromenol"	LT	2.81752	0	0.354922	1
Sigmoidin-B	LT	2.81752	0	0.354922	1
8-prenylated eriodictyol	LT	2.81752	0	0.354922	1
NR3C2	gene	1	0	1	1
sitosterol	LT	1	0	1	1

## Sheet: Sheet1
2.66038	0.0122086	0.392064	8.71429
